# Supplementary material for: Probiotics and Synbiotics Addition to Bama Mini-Pigs' Diet Improve Carcass Traits and Meat Quality by Altering Plasma Metabolites and Related Gene Expression of Offspring
Source: Front Vet Sci. 2022 Jul 5;9:779745. doi: 10.3389/fvets.2022.779745 (PMC9301501; doi:10.3389/fvets.2022.779745)
Supplement: Supplementary file 2 [file Data_Sheet_2.xlsx]

## Sheet: body weight
Group	Stages	Body weight (kg)
Control group	35-day-old	5.45
Control group	35-day-old	5.01
Control group	35-day-old	4.68
Control group	35-day-old	5.49
Control group	35-day-old	5.215
Control group	35-day-old	5.155
Control group	35-day-old	5.095
Control group	35-day-old	4.84
Antibiotic group	35-day-old	5.295
Antibiotic group	35-day-old	4.55333
Antibiotic group	35-day-old	4.825
Antibiotic group	35-day-old	3.75
Antibiotic group	35-day-old	3.85
Antibiotic group	35-day-old	5.545
Antibiotic group	35-day-old	4.055
Antibiotic group	35-day-old	4.55333
Probiotics group	35-day-old	4.88
Probiotics group	35-day-old	4.895
Probiotics group	35-day-old	4.88
Probiotics group	35-day-old	4.805
Probiotics group	35-day-old	4.835
Probiotics group	35-day-old	4.88
Probiotics group	35-day-old	4.595
Probiotics group	35-day-old	5.27
Synbiotics group	35-day-old	4.595
Synbiotics group	35-day-old	4.693
Synbiotics group	35-day-old	4.62
Synbiotics group	35-day-old	4.693
Synbiotics group	35-day-old	4.64
Synbiotics group	35-day-old	4.815
Synbiotics group	35-day-old	4.795
Synbiotics group	35-day-old	4.693
Control group	65-day-old	9.58
Control group	65-day-old	9.45
Control group	65-day-old	9.5
Control group	65-day-old	9.05
Control group	65-day-old	9.1
Control group	65-day-old	9.95
Control group	65-day-old	9.8
Control group	65-day-old	8.55
Antibiotic group	65-day-old	8.99167
Antibiotic group	65-day-old	8.9
Antibiotic group	65-day-old	9.3
Antibiotic group	65-day-old	9.55
Antibiotic group	65-day-old	7.8
Antibiotic group	65-day-old	9.45
Antibiotic group	65-day-old	8.99167
Antibiotic group	65-day-old	8.95
Probiotics group	65-day-old	9.93
Probiotics group	65-day-old	10.415
Probiotics group	65-day-old	8.395
Probiotics group	65-day-old	9.85
Probiotics group	65-day-old	9.3
Probiotics group	65-day-old	9.75
Probiotics group	65-day-old	9.54143
Probiotics group	65-day-old	9.15
Synbiotics group	65-day-old	9.21
Synbiotics group	65-day-old	9.545
Synbiotics group	65-day-old	9.25917
Synbiotics group	65-day-old	10.25
Synbiotics group	65-day-old	8.5
Synbiotics group	65-day-old	9.4
Synbiotics group	65-day-old	8.65
Synbiotics group	65-day-old	9.25917
Control group	95-day-old	14.85
Control group	95-day-old	12.85
Control group	95-day-old	13.45
Control group	95-day-old	15.75
Control group	95-day-old	16.6
Control group	95-day-old	15.25
Control group	95-day-old	12
Control group	95-day-old	11.65
Antibiotic group	95-day-old	12.37
Antibiotic group	95-day-old	13.75
Antibiotic group	95-day-old	10.4
Antibiotic group	95-day-old	12.37
Antibiotic group	95-day-old	9.75
Antibiotic group	95-day-old	12.2
Antibiotic group	95-day-old	12.37
Antibiotic group	95-day-old	15.75
Probiotics group	95-day-old	15.7
Probiotics group	95-day-old	14.61
Probiotics group	95-day-old	13.95
Probiotics group	95-day-old	14.61
Probiotics group	95-day-old	16.2
Probiotics group	95-day-old	14.15
Probiotics group	95-day-old	14.61
Probiotics group	95-day-old	13.05
Synbiotics group	95-day-old	14.45
Synbiotics group	95-day-old	11.5
Synbiotics group	95-day-old	13.3167
Synbiotics group	95-day-old	12.95
Synbiotics group	95-day-old	14.95
Synbiotics group	95-day-old	13.3167
Synbiotics group	95-day-old	13.6
Synbiotics group	95-day-old	12.45
Control group	125-day-old	22.67
Control group	125-day-old	22.15
Control group	125-day-old	20.5
Control group	125-day-old	21.25
Control group	125-day-old	27.3
Control group	125-day-old	22.67
Control group	125-day-old	22.15
Control group	125-day-old	22.67
Antibiotic group	125-day-old	26.19
Antibiotic group	125-day-old	26.1
Antibiotic group	125-day-old	22.3
Antibiotic group	125-day-old	23.4
Antibiotic group	125-day-old	26.35
Antibiotic group	125-day-old	32.8
Probiotics group	125-day-old	33.35
Probiotics group	125-day-old	25.3
Probiotics group	125-day-old	21.65
Probiotics group	125-day-old	31.75
Probiotics group	125-day-old	22.3
Probiotics group	125-day-old	25.3643
Probiotics group	125-day-old	20.9
Probiotics group	125-day-old	22.3
Synbiotics group	125-day-old	27.85
Synbiotics group	125-day-old	28.35
Synbiotics group	125-day-old	29.35
Synbiotics group	125-day-old	27.1875
Synbiotics group	125-day-old	23.2
Synbiotics group	125-day-old	27.1875

## Sheet: growth performance data
Group	Stages	Average daily gain (kg/d)	Average daily feed intake (kg/d)	Feed/Gain ratio
Control group	35-65 day-old	0.1325	0.363919	3.26029
Control group	35-65 day-old	0.1515	0.400833	3.22152
Control group	35-65 day-old	0.143214	0.426852	2.62569
Control group	35-65 day-old	0.13875	0.397792	2.87095
Control group	35-65 day-old	0.17125	0.411161	3.28507
Control group	35-65 day-old	0.1584	0.424554	2.8851
Control group	35-65 day-old	0.1222	0.416	2.98736
Control group	35-65 day-old	0.1484	0.445	2.99865
Antibiotic group	35-65 day-old	0.138802	0.461875	2.59168
Antibiotic group	35-65 day-old	0.149861	0.413173	3.24683
Antibiotic group	35-65 day-old	0.124306	0.438542	3.52793
Antibiotic group	35-65 day-old	0.138802	0.413173	3.16626
Antibiotic group	35-65 day-old	0.161111	0.398264	2.47198
Antibiotic group	35-65 day-old	0.141071	0.361161	2.56013
Antibiotic group	35-65 day-old	0.139464	0.344196	2.46799
Antibiotic group	35-65 day-old	0.117	0.475	2.86183
Probiotics group	35-65 day-old	0.148378	0.475372	3.20378
Probiotics group	35-65 day-old	0.150491	0.399464	2.54011
Probiotics group	35-65 day-old	0.142321	0.43622	2.41844
Probiotics group	35-65 day-old	0.120972	0.484722	2.67541
Probiotics group	35-65 day-old	0.160536	0.388839	2.42214
Probiotics group	35-65 day-old	0.175536	0.444643	2.53306
Probiotics group	35-65 day-old	0.150491	0.405	2.67541
Probiotics group	35-65 day-old	0.1552	0.4555	2.93492
Synbiotics group	35-65 day-old	0.153833	0.384708	2.50081
Synbiotics group	35-65 day-old	0.157321	0.401295	2.55079
Synbiotics group	35-65 day-old	0.160556	0.408397	3.10337
Synbiotics group	35-65 day-old	0.157861	0.404018	2.77825
Synbiotics group	35-65 day-old	0.137857	0.391964	2.84326
Synbiotics group	35-65 day-old	0.1834	0.408397	2.68811
Synbiotics group	35-65 day-old	0.1542	0.46	2.98314
Synbiotics group	35-65 day-old	0.157861	0.408397	2.77825
Control group	66-95 day-old	0.179672	0.645143	2.35454
Control group	66-95 day-old	0.172581	0.687097	3.98131
Control group	66-95 day-old	0.133143	0.563	4.22854
Control group	66-95 day-old	0.183871	0.604301	3.28655
Control group	66-95 day-old	0.170968	0.634409	4.21698
Control group	66-95 day-old	0.255714	0.720968	3.72905
Control group	66-95 day-old	0.191429	0.637857	3.33209
Control group	66-95 day-old	0.15	0.603333	3.31746
Antibiotic group	66-95 day-old	0.14947	0.728762	3.82239
Antibiotic group	66-95 day-old	0.2	0.552015	4.46371
Antibiotic group	66-95 day-old	0.0854839	0.552015	3.45283
Antibiotic group	66-95 day-old	0.156452	0.487097	3.1134
Antibiotic group	66-95 day-old	0.117742	0.588172	4.99543
Antibiotic group	66-95 day-old	0.14947	0.380914	3.82239
Antibiotic group	66-95 day-old	0.114286	0.434286	3.8
Antibiotic group	66-95 day-old	0.222857	0.692857	3.10897
Probiotics group	66-95 day-old	0.229	0.79281	3.46205
Probiotics group	66-95 day-old	0.176282	0.752714	3.75036
Probiotics group	66-95 day-old	0.170857	0.730571	4.27592
Probiotics group	66-95 day-old	0.204839	0.771505	3.7664
Probiotics group	66-95 day-old	0.13871	0.748056	4.12403
Probiotics group	66-95 day-old	0.176282	0.673118	2.52929
Probiotics group	66-95 day-old	0.148571	0.767619	5.16667
Probiotics group	66-95 day-old	0.165714	0.748056	2.92816
Synbiotics group	66-95 day-old	0.189286	0.715571	4.25265
Synbiotics group	66-95 day-old	0.170857	0.67219	3.93423
Synbiotics group	66-95 day-old	0.154839	0.728495	4.70486
Synbiotics group	66-95 day-old	0.164609	0.704495	4.25265
Synbiotics group	66-95 day-old	0.13871	0.704495	4.11628
Synbiotics group	66-95 day-old	0.184286	0.716667	3.88889
Synbiotics group	66-95 day-old	0.151429	0.672619	4.44182
Synbiotics group	66-95 day-old	0.162857	0.721429	4.42982
Control group	96-125 day-old	0.268923	1.13786	3.32228
Control group	96-125 day-old	0.225714	0.605714	2.68354
Control group	96-125 day-old	0.216667	0.675758	3.11888
Control group	96-125 day-old	0.190909	0.806061	4.22222
Control group	96-125 day-old	0.286364	1.15455	4.03175
Control group	96-125 day-old	0.274242	0.815909	2.97514
Control group	96-125 day-old	0.419643	1.21786	2.90213
Control group	96-125 day-old	0.268923	0.916243	3.32228
Antibiotic group	96-125 day-old	0.270108	1.58714	3.58387
Antibiotic group	96-125 day-old	0.268182	1.22273	4.55932
Antibiotic group	96-125 day-old	0.177273	1.1803	4.16669
Antibiotic group	96-125 day-old	0.183333	1.31838	4.47107
Antibiotic group	96-125 day-old	0.318182	1.28333	4.03333
Antibiotic group	96-125 day-old	0.403571	1.31838	4.18584
Probiotics group	96-125 day-old	0.341429	1.07571	3.15063
Probiotics group	96-125 day-old	0.245592	1.19214	2.96975
Probiotics group	96-125 day-old	0.272857	0.909899	4.45026
Probiotics group	96-125 day-old	0.152857	0.764286	5
Probiotics group	96-125 day-old	0.289394	0.884091	4.32723
Probiotics group	96-125 day-old	0.189394	0.762879	4.668
Probiotics group	96-125 day-old	0.191071	0.83125	4.35047
Probiotics group	96-125 day-old	0.282143	0.858929	3.0443
Synbiotics group	96-125 day-old	0.264591	1.06714	3.89702
Synbiotics group	96-125 day-old	0.332857	1.09894	4.05579
Synbiotics group	96-125 day-old	0.318182	1.2697	3.99048
Synbiotics group	96-125 day-old	0.127273	1.09894	3.89702
Synbiotics group	96-125 day-old	0.285714	1.13214	3.9625
Synbiotics group	96-125 day-old	0.258929	0.926786	3.57931

## Sheet: Carcass traits
Group	Stages	Carcass weight (kg)	Muscle percentage (%)	Fat percentage (%)	Bone percentage (%)	Leaf fat ratio (g/kg)	Backfat thickness (mm)	Loin-eye muscle area (cm2)
Control group	65-day-old	5	19.8461	12.3591	12.5261	5.84551	14.66	4.25778
Control group	65-day-old	5.2	20.8091	10.8115	12.8177	6.20525	13.43	4.51871
Control group	65-day-old	5	20.7294	11.1589	12.3077	6.88398	11.26	4.0467
Control group	65-day-old	4.8	23.2568	13.5207	11.4573	7.54372	12	3.45736
Control group	65-day-old	5.2	19.6645	13.7154	11.4286	7.19796	13.38	3.91464
Control group	65-day-old	5.2	22.8218	12.8893	11.7791	8.31166	13.61	4.15318
Control group	65-day-old	4.6	23.3931	11.4683	10.6122	6.23946	13.79	4.59599
Control group	65-day-old	5	21.9467	11.1738	11.462	7.21404	14	4.71669
Antibiotic group	65-day-old	4.70667	21.0929	10.9869	11.89	4.86145	12.778	2.83269
Antibiotic group	65-day-old	4.3	19.733	12.0952	11.236	7.20225	13.91	3.29577
Antibiotic group	65-day-old	4.8	18.3323	13.1301	12.9032	6.03775	12.778	3.6689
Antibiotic group	65-day-old	5.1	19.4314	12.0952	11.9372	6.69319	12.21	2.90537
Antibiotic group	65-day-old	4.24	22.2244	13.8782	11.7949	4.94103	12.61	4.30884
Antibiotic group	65-day-old	5	23.1156	10.8624	12.4868	5.54497	12.69	3.5085
Antibiotic group	65-day-old	4.70667	21.0929	11.6184	11.4754	6.98361	12.778	3.21188
Antibiotic group	65-day-old	4.8	23.7209	12.0952	11.3966	6.03775	12.47	3.39028
Probiotics group	65-day-old	5.2	23.0058	12.7291	11.9637	10.4733	13.58	3.63603
Probiotics group	65-day-old	5.9	21.5704	14.9582	11.9463	7.05012	15.44	3.78743
Probiotics group	65-day-old	5.26667	20.7219	11.8642	11.1954	6.90887	14.6533	3.69199
Probiotics group	65-day-old	5.5	23.5894	11.0335	11.5068	5.30355	14.6	4.05372
Probiotics group	65-day-old	5.1	21.7935	14.5172	12.043	7.05012	14.72	3.78743
Probiotics group	65-day-old	5.1	22.4868	15.1255	11.9463	7.05231	14.6533	3.78386
Probiotics group	65-day-old	5.26667	24.2394	13.3141	13.0224	7.05012	15.8	3.77156
Probiotics group	65-day-old	4.8	22.4868	12.9709	11.9463	5.51257	13.78	3.78743
Synbiotics group	65-day-old	4.5	21.1735	11.7806	12.2476	6.74726	13.9017	3.50343
Synbiotics group	65-day-old	5.1	21.0217	13.3263	11.9781	5.64604	12.44	3.85901
Synbiotics group	65-day-old	4.82	21.1735	11.1835	12.1154	6.74726	13.9017	3.87627
Synbiotics group	65-day-old	5.5	21.0771	11.7806	11.9024	5.83415	14.84	4.0806
Synbiotics group	65-day-old	4.3	21.9647	10.9141	11.5294	6.74726	14.69	3.49651
Synbiotics group	65-day-old	4.82	22.3004	11.8353	12.1277	8.09615	16.84	3.96658
Synbiotics group	65-day-old	4.7	21.1735	11.7806	12.0231	7.41272	13.63	3.85293
Synbiotics group	65-day-old	4.82	19.5038	11.644	11.9008	6.74726	10.97	4.18813
Control group	95-day-old	8	21.8031	15.3086	9.74239	9.22436	19.77	5.02324
Control group	95-day-old	7.9	20.3548	12.1262	9.69697	12.3434	13.83	4.44233
Control group	95-day-old	6.6	19.9095	13.0361	9.96283	13.9844	20.23	4.9302
Control group	95-day-old	9.9	23.4395	17.024	9.01587	11.4069	16.07	4.25077
Control group	95-day-old	8.8	22.8965	17.3491	10.5882	13.3651	20.64	3.86731
Control group	95-day-old	9.7	20.2316	18.2864	10.0984	8.05176	19.8	4.16706
Control group	95-day-old	8.7	21.7096	13.714	11.5	12.8446	20.93	3.59728
Control group	95-day-old	6.4	19.5033	16.4848	10.4721	10.0343	19.01	4.32546
Antibiotic group	95-day-old	6.35714	20.672	12.4677	10.4435	9.49443	16.782	5.32574
Antibiotic group	95-day-old	9.7	21.7089	11.2421	9.18768	8.09293	19.89	4.37784
Antibiotic group	95-day-old	4.4	19.3928	12.4957	10.4435	8.26087	16.55	4.21585
Antibiotic group	95-day-old	6.8	20.6633	12.6169	9.6	9.31927	16.782	3.67121
Antibiotic group	95-day-old	4.3	20.672	12.4677	11.087	6.21923	12.73	3.48211
Antibiotic group	95-day-old	4.5	20.3212	11.4164	10.4435	9.3641	16.782	4.10316
Antibiotic group	95-day-old	6.3	20.0269	12.4677	11.8033	8.09293	16.46	4.33504
Antibiotic group	95-day-old	8.5	21.9186	14.5674	10.5397	5.89968	18.28	4.21585
Probiotics group	95-day-old	7.73333	21.3499	15.2852	9.93631	7.7729	18.4633	5.33091
Probiotics group	95-day-old	6.7	21.5948	15.0883	10.5651	7.96418	17.26	3.60888
Probiotics group	95-day-old	7.9	22.9963	12.949	9.60573	9.83369	19.34	4.39263
Probiotics group	95-day-old	8.6	20.7565	16.0337	10.3704	7.02346	18.66	5.09647
Probiotics group	95-day-old	7.8	21.1717	17.7703	10.5651	7.7729	17.73	4.13579
Probiotics group	95-day-old	7.5	22.0049	12.9821	10.1767	8	17.67	4.39263
Probiotics group	95-day-old	7.73333	22.8657	15.2852	12.7363	7.28276	18.4633	4.23862
Probiotics group	95-day-old	7.9	23.2996	16.8878	10.5651	6.53333	20.12	3.94511
Synbiotics group	95-day-old	8.1	21.9661	12.8321	9.98771	13.6983	15.02	5.01372
Synbiotics group	95-day-old	6.2	20.2934	12.7991	9.21739	9.38783	16.978	5.93771
Synbiotics group	95-day-old	7.31667	21.5134	17.355	10.8657	8.29254	17.13	4.80993
Synbiotics group	95-day-old	8	20.7241	15.0087	9.27336	11.1661	16.978	5.01372
Synbiotics group	95-day-old	6.6	23.0567	12.1228	9.98771	11.9259	17.55	4.61356
Synbiotics group	95-day-old	7.9	20.0127	17.1304	10.301	9.78462	17.64	4.07729
Synbiotics group	95-day-old	7.31667	22.4554	17.8126	9.98771	11.6471	17.55	4.68354
Synbiotics group	95-day-old	7.1	22.0855	15.0087	10.2811	13.4265	16.978	5.9603
Control group	125-day-old	16.4	23.866	17.2405	9.15258	17.3808	27.66	5.86842
Control group	125-day-old	13	24.9264	19.3136	8.48758	16.7699	23.1	7.19684
Control group	125-day-old	11.5	22.9613	16.3158	10.4585	15.3977	22.99	6.46679
Control group	125-day-old	13.8333	23.8464	20.1525	8.32	12.7313	24.748	7.43667
Control group	125-day-old	17.1	23.8851	17.7346	8.5348	20.5201	24.748	8.23619
Control group	125-day-old	12.4	24.1859	15.6522	10.0316	16.7699	24.5	7.97612
Control group	125-day-old	12.6	23.391	17.7331	9.08297	17.8195	25.49	7.19684
Control group	125-day-old	13.8333	23.866	17.7346	9.15258	16.7699	24.748	7.19684
Antibiotic group	125-day-old	16.425	23.1128	22.2942	8.55311	19.8359	26.73	6.17099
Antibiotic group	125-day-old	16.9	23.2962	21.4894	8.30651	19.1326	28.805	7.16756
Antibiotic group	125-day-old	16.425	22.05	23.3488	9.66816	17.8806	30.45	7.36272
Antibiotic group	125-day-old	13.2	23.1128	18.5339	8.55311	14.553	26.46	8.59833
Antibiotic group	125-day-old	16	23.6776	21.4894	8.37192	18.0008	28.805	7.51401
Antibiotic group	125-day-old	19.6	23.4277	21.7805	7.86585	17.8806	31.58	7.36272
Probiotics group	125-day-old	14.6	23.5316	23.7252	9.35532	21.5367	27.65	7.85129
Probiotics group	125-day-old	16.1	24.7684	24.753	8.83295	22.9191	28.9	7.38624
Probiotics group	125-day-old	12.9	23.5316	23.1369	9.80237	28.3439	27.74	6.7725
Probiotics group	125-day-old	20.6	22.9498	19.2776	10.5312	17.3164	28.64	8.28925
Probiotics group	125-day-old	13.2	22.3262	20.4227	8.67265	21.5367	22	7.2813
Probiotics group	125-day-old	14.6	24.4449	22.2787	9.59552	17.1327	27.5343	7.96574
Probiotics group	125-day-old	13.1	23.1686	22.3567	9.58852	21.9713	33.01	7.66757
Probiotics group	125-day-old	11.7	23.5316	22.2787	10.3857	21.5367	24.8	8.12666
Synbiotics group	125-day-old	16.7	21.8852	21.294	9.40754	20.3598	28.82	4.00571
Synbiotics group	125-day-old	16.25	22.4372	20.8432	8.6067	19.3336	29.19	5.56528
Synbiotics group	125-day-old	17.7	22.2727	20.8697	8.954	18.3871	28.152	6.23168
Synbiotics group	125-day-old	16.8	23.3038	20.8872	10.5177	20.6342	25.73	5.28433
Synbiotics group	125-day-old	13.8	22.2872	20.5418	9.24835	19.3336	28.06	5.56528
Synbiotics group	125-day-old	16.25	22.4372	20.8872	8.75581	17.9535	28.96	6.73942

## Sheet: meat qulity
Group	Stages	Marbling score	Meat color score	L* value	a* value	b* value	pH45min	pH24h	Drip loss (%)	Cooking yield (%)	Shear force (N)
Control group	65-day-old	2	3	48.22	22.18	7.06	6.37	5.46	6.47321	64.8069	57.05
Control group	65-day-old	2	3	47.94	23.16	6.49	6.59	5.45	6.12043	60.6061	70.0857
Control group	65-day-old	2	4	51.02	19.72	6.75	6.56	5.57	7.3913	62.1352	62.2
Control group	65-day-old	2	3	53.45	17.13	6.84	6.56	5.45	4.51467	63.6704	64.7833
Control group	65-day-old	2	3	50.47	17.65	6.76	6.73	5.38	5.77223	59.7981	62.3875
Control group	65-day-old	2	4	53.8	21.74	6.69	6.63	5.5	7.43034	64.3967	61.4955
Control group	65-day-old	1	3	52.5	18.28	7.25	6.38	5.42	6.31546	60.4283	52.4667
Control group	65-day-old	1	2	50.68	16.8	7.1	6.55	5.45	6.50602	68.2285	61.4955
Antibiotic group	65-day-old	1	3	50.658	19.1133	6.41	6.54667	5.49	6.36132	60.9367	62.9619
Antibiotic group	65-day-old	2	3	51.4	19.1133	6.05	6.51	5.49	6.77966	63.0372	68.7333
Antibiotic group	65-day-old	2	3	48.68	20.77	7.46	6.54667	5.48	5.0813	58.8284	60.4833
Antibiotic group	65-day-old	2	3	50.658	17.31	6.45	6.47	5.51	3.06947	58.4826	65.6429
Antibiotic group	65-day-old	2	4	51.02	20.39	6.81571	6.69	5.53	7.29834	59.0095	62.9619
Antibiotic group	65-day-old	2	4	49.94	17.73	7.49	6.47	5.52	5.63803	58.0108	58.75
Antibiotic group	65-day-old	1	1	52.25	18.2	6.13	6.51	5.44	5.63803	68.2515	62.9619
Antibiotic group	65-day-old	1	2	50.658	20.28	7.72	6.63	5.46	5.2381	60.9367	61.2
Probiotics group	65-day-old	1	2	48.106	21.91	8	6.38	5.46	4.41233	69.3939	58.7321
Probiotics group	65-day-old	1	2	45.26	19.4667	7.82	6.68	5.61143	4.2042	67.0221	58.4667
Probiotics group	65-day-old	1	3	48.106	17.34	7.49857	6.5	6.3	5.89623	71.3879	44.84
Probiotics group	65-day-old	2	3	52.81	17.28	6.68	6.43	5.52	3.24401	64.623	65.9857
Probiotics group	65-day-old	2	4	45.19	22.3	7.58	6.4	5.57	4.41233	59.857	58.7321
Probiotics group	65-day-old	2	4	48.106	19.4667	7.91	6.5	5.61	4.10184	64.2723	70.1
Probiotics group	65-day-old	1	2	49.74	17.85	7.45	6.53	5.42	4.41233	67.0221	55.3571
Probiotics group	65-day-old	1	2	47.53	20.12	7.05	6.58	5.4	4.61538	72.5986	57.6429
Synbiotics group	65-day-old	2	3	51.58	18.4975	7.42	6.522	5.448	2.96174	64.5161	75.2818
Synbiotics group	65-day-old	1	2	50.754	19.86	7.05286	6.62	5.46	2.46914	64.4068	92.54
Synbiotics group	65-day-old	2	4	51.11	18.93	5.69	6.36	5.47	4.62085	65.1107	62.6333
Synbiotics group	65-day-old	2	4	51.34	18.4975	7.75	6.62	5.47	2.0202	64.4777	66.5333
Synbiotics group	65-day-old	2	3	50.754	17.43	7.53	6.522	5.45	2.96174	65.2245	79.7167
Synbiotics group	65-day-old	1	2	49.04	18.4975	6.75	6.58	5.448	2.32945	67.6111	74.9857
Synbiotics group	65-day-old	1	1	50.754	17.77	6.57	6.43	5.39	3.36907	65.2245	75.2818
Synbiotics group	65-day-old	1	1	50.7	18.4975	7.66	6.522	5.448	2.96174	65.2245	75.2818
Control group	95-day-old	3	2	50.43	18.97	6.32	6.39	5.5	5.26316	72.5248	80.3444
Control group	95-day-old	2	3	46.46	18.67	6.9	6.61	5.44	3.61011	68.1514	73.2505
Control group	95-day-old	1	3	50.92	17.11	6.09	6.52	5.46	2.43902	71.8871	58.5714
Control group	95-day-old	2	2	51.9	19.57	7.77	6.58	5.42	5.11364	72.7694	76.4167
Control group	95-day-old	2	3	49.6	18.24	7.17	6.71	5.43	2.14521	65.4399	75.7667
Control group	95-day-old	2	3	51.62	18.4357	6.15	6.6	5.42	2.44499	74.1183	85.6875
Control group	95-day-old	1	2	48.27	17.63	7.35	6.54429	5.52	2.67062	71.0284	76.6833
Control group	95-day-old	2	2	52.09	18.86	6.01	6.4	5.48	3.63372	71.474	59.2833
Antibiotic group	95-day-old	2	3	50.62	18.0117	7.23	6.46	5.42	3.56688	68.3635	64.6076
Antibiotic group	95-day-old	1	2	49.6725	17.14	6.87	6.67333	5.44	3.5309	69.2638	70.6571
Antibiotic group	95-day-old	1	2	49.38	18.0117	5.63	6.69	5.49	3.35128	68.8283	64.6076
Antibiotic group	95-day-old	2	3	50.95	17.63	6.585	6.49	5.47	3.35128	70.1659	64.5857
Antibiotic group	95-day-old	1	2	49.6725	18.92	7.65	6.67333	5.43	4.51977	69.2638	63.1667
Antibiotic group	95-day-old	1	2	47.74	18.44	5.57	6.77	5.37	3.2368	67.1913	67.5
Antibiotic group	95-day-old	1	2	49.6725	17.2	6.56	6.79	5.44	2.76498	71.7699	64.6076
Antibiotic group	95-day-old	2	3	49.6725	18.74	6.585	6.84	5.46	2.48834	69.2638	57.1286
Probiotics group	95-day-old	1	2	55.47	17.18	6.058	6.74	5.41	4.5512	70.9866	65.7399
Probiotics group	95-day-old	1	2	53.41	16.43	6.18	6.74	5.458	1.66667	74.3409	53.2714
Probiotics group	95-day-old	1	2	51.778	18.16	6.058	6.66	5.42	2.31362	70.9866	61.825
Probiotics group	95-day-old	1	2	55.95	16.6	7.21	6.71	5.458	2.97955	67.9537	78.2714
Probiotics group	95-day-old	1	3	46.18	17.124	6.058	6.73	5.41	2.97955	71.4184	79.4
Probiotics group	95-day-old	1	2	47.88	17.124	5.77	6.71	5.53	3.85144	70.9866	65.7399
Probiotics group	95-day-old	2	3	51.778	17.124	5.94	6.69	5.458	2.51479	70.2335	72.4429
Probiotics group	95-day-old	2	3	51.778	17.25	5.19	6.94	5.52	2.97955	70.9866	49.2286
Synbiotics group	95-day-old	1	2	48.5	20.78	6.76	6.55167	5.5	1.99601	63.9604	70.8163
Synbiotics group	95-day-old	1	2	49.36	19.43	6.474	6.6	5.488	2.78062	66.8194	57.5429
Synbiotics group	95-day-old	1	3	48.92	19.8617	6.21	6.68	5.51	1.90555	70.9886	70.8163
Synbiotics group	95-day-old	1	3	50.87	19.17	7.34	6.42	5.488	3.64842	68.5315	66.9714
Synbiotics group	95-day-old	2	3	49.28	19.26	6.06	6.62	5.5	2.78062	72.2565	81.6714
Synbiotics group	95-day-old	1	2	46.91	20.47	6.474	6.55167	5.45	2.32288	68.5315	77.4125
Synbiotics group	95-day-old	2	3	48.5	19.8617	6	6.46	5.488	3.06834	66.0354	70.8163
Synbiotics group	95-day-old	2	3	45.66	20.06	6.474	6.53	5.48	3.74251	71.1289	70.4833
Control group	125-day-old	2	3	55.4	16.69	7.86	6.13	5.43	6.25832	66.4503	91.9371
Control group	125-day-old	1	2	50.935	20.1	7.07167	6.62	5.43	2.41213	70.6017	95.7625
Control group	125-day-old	2	3	47.65	18.1433	7.72	6.57	5.51	6.25954	70.0792	100.314
Control group	125-day-old	1	2	53.29	16.63	6.78	6.5	5.46167	6.32911	70.517	91.9371
Control group	125-day-old	1	2	47.21	18.1433	6.19	6.41	5.46	4.82273	68.574	77.3143
Control group	125-day-old	2	3	54.84	18.06	6.97	6.62	5.51	4.68085	69.4486	91.9371
Control group	125-day-old	2	4	47.22	18.57	7.07167	6.48714	5.43	5.31915	68.574	94.3571
Control group	125-day-old	1	3	50.935	18.81	6.91	6.56	5.46167	2.5	64.3474	91.9371
Antibiotic group	125-day-old	2	3	49.79	17.8925	6.07	6.45	5.6	3.31301	101.812	101.745
Antibiotic group	125-day-old	2	3	48.5	18.99	6.64	6.68	5.56	2.87253	78.4086	103.089
Antibiotic group	125-day-old	2	4	49.49	18.73	6.72	6.8	5.56	2.63566	66.4106	100.312
Antibiotic group	125-day-old	1	3	52.06	18.49	6.5	6.76	5.53	2.50417	74.1136	103.1
Antibiotic group	125-day-old	1	3	47.61	17.8925	6.57	6.48	5.42	3.31301	78.4086	100.478
Antibiotic group	125-day-old	2	3	49.49	15.36	6.5	6.634	5.534	5.23969	71.2985	101.745
Probiotics group	125-day-old	2	3	52.49	20.11	6.83	6.64	5.53	2.80443	71.0009	69.2625
Probiotics group	125-day-old	1	2	52.35	15.45	8.14	6.61	5.45	3.81823	68.0899	80.0556
Probiotics group	125-day-old	1	2	50.51	15.91	7.93	6.65	5.37	5.76369	68.228	77.1389
Probiotics group	125-day-old	2	3	52.3514	17.06	7.29714	6.54	5.54	4.40165	71.9337	63.9
Probiotics group	125-day-old	1	2	50.38	17.165	7.57	6.66143	5.56	3.9548	64.0632	80.8333
Probiotics group	125-day-old	1	2	57.77	15.66	7.14	6.78	5.48	5.26316	68.5043	77.1389
Probiotics group	125-day-old	1	3	54.77	17.165	6.84	6.79	5.62	2.31388	70.166	71.2357
Probiotics group	125-day-old	1	3	48.19	18.8	6.63	6.62	5.45	2.22603	66.048	97.5463
Synbiotics group	125-day-old	2	3	47	17	6.3	6.21	5.59	3.9807	66.9398	80.425
Synbiotics group	125-day-old	2	3	47.69	17.16	7.17	6.58	5.504	3.93691	73.1268	84.375
Synbiotics group	125-day-old	2	3	47.334	17.14	6.476	6.5	5.59	3.79242	68.1752	84.4139
Synbiotics group	125-day-old	2	3	45.17	18.9	5.69	6.65	5.4	3.93691	64.5174	85.9143
Synbiotics group	125-day-old	1	3	50.06	15.6	7	6.67	5.51	2.60417	64.4053	86.9414
Synbiotics group	125-day-old	1	2	46.75	17.16	6.22	6.522	5.43	5.37037	64.4741	84.4139

## Sheet: Amino acids content in the long
Group	Stages	CP %	Ala %	Asp %	Glu %	Gly %	Pro %	Ser %	Tyr %	Arg %	His %	Ile %	Leu %	Lys %	Met %	Phe %	Thr %	Val %	EAA %	NEAA %	FAA %	TAA %
Control group	65-day-old	24.6222	1.20308	1.80863	2.69237	1.08502	0.972873	0.700543	0.760522	1.33729	0.842443	0.917945	1.73068	1.79658	0.549833	0.879595	0.91799	0.994614	9.96697	9.22304	8.12639	19.19
Control group	65-day-old	22.6198	1.23598	1.74836	2.66864	1.141	0.973586	0.702622	0.712577	1.33741	0.835381	0.892873	1.70269	1.76335	0.518682	0.853017	0.915883	0.968247	9.74665	9.18276	8.13139	18.9294
Control group	65-day-old	23.641	1.12738	1.76139	2.50874	1.01498	0.897641	0.69839	0.691958	1.31527	0.761463	0.867913	1.68288	1.71345	0.513513	0.907195	0.886193	0.935621	9.69838	8.70047	7.72776	18.2044
Control group	65-day-old	24.0882	1.25275	1.72804	2.69921	1.1543	0.942288	0.691428	0.741242	1.35035	0.793535	0.968232	1.89622	1.90283	0.569727	0.914487	0.944724	0.961348	10.5608	9.34867	8.20062	19.047
Control group	65-day-old	22.9083	1.25121	1.94889	2.76996	1.12036	0.984954	0.695437	0.750895	1.41055	0.831264	0.869469	1.71116	1.72301	0.508596	0.830916	1.00918	1.03865	9.559	9.50063	8.50251	20.0615
Control group	65-day-old	24.8119	1.1921	1.7753	2.52907	1.11119	1.00078	0.666628	0.694196	1.30602	0.750755	0.889405	1.75654	1.78093	0.535059	0.837387	0.917366	0.941717	9.80958	8.9991	7.96273	18.5581
Control group	65-day-old	21.7306	1.15678	1.82976	2.6388	0.980833	0.921324	0.681044	0.688995	1.30471	0.805295	0.896574	1.74818	1.75	0.505078	0.839524	0.947661	0.952596	9.70821	8.81952	7.91088	18.6291
Control group	65-day-old	22.7075	1.16592	1.80108	2.52407	1.09392	0.791123	0.701552	0.675887	1.35019	0.765912	0.873912	1.69494	1.71324	0.51557	0.876348	0.926186	0.951461	9.55429	8.84388	7.8822	18.5521
Antibiotic group	65-day-old	24.8465	1.14612	1.76633	2.48458	1.06787	0.902989	0.673347	0.673704	1.2814	0.839187	0.862567	1.67592	1.69424	0.518757	0.803213	0.918333	0.91888	9.5125	8.71494	7.74631	18.2274
Antibiotic group	65-day-old	23.2995	1.36641	1.96268	3.2003	1.16594	1.13655	0.858888	0.711333	1.45212	0.718357	1.04268	1.75062	2.04971	0.678644	0.970804	0.991909	1.10605	10.7609	10.4021	9.14745	21.163
Antibiotic group	65-day-old	23.3095	1.29022	1.83316	2.81067	1.16351	1.1857	0.801777	0.619074	1.29403	0.702521	0.935433	1.61997	1.81887	0.542514	0.865593	0.915275	1.05778	9.75198	9.7041	8.39159	19.4561
Antibiotic group	65-day-old	24.6373	1.13746	1.80755	2.53771	0.993218	0.861327	0.672035	0.688885	1.28757	0.803215	0.892238	1.75225	1.74374	0.525451	0.823051	0.944476	0.945239	9.71723	8.69818	7.7635	18.4154
Antibiotic group	65-day-old	23.8006	1.05451	1.6546	2.33888	0.902919	0.781075	0.613613	0.64677	1.1849	0.670041	0.820073	1.61356	1.61713	0.476638	0.75966	0.877845	0.863555	8.8834	7.99237	7.13581	16.8758
Antibiotic group	65-day-old	22.4634	1.08299	1.64376	2.28819	0.960677	0.84037	0.615024	0.638745	1.20844	0.724062	0.824391	1.60043	1.62282	0.483519	0.764713	0.863874	0.873699	8.96596	8.06975	7.18406	17.0357
Antibiotic group	65-day-old	23.8006	1.41439	2.11559	3.01691	1.31739	1.08686	0.819316	0.809438	1.55681	0.864779	1.04232	2.06321	2.06716	0.593404	0.980536	1.1053	1.11866	11.3922	10.5799	9.42109	21.9721
Antibiotic group	65-day-old	24.2473	1.11889	1.62595	2.36535	1.09507	0.908452	0.615858	0.607259	1.2207	0.676898	0.796033	1.56991	1.57627	0.462751	0.756902	0.839905	0.85836	8.75772	8.33683	7.42596	17.0946
Probiotics group	65-day-old	25.0925	1.20832	1.63387	2.53519	0.96435	0.971741	0.686527	0.673782	1.33095	0.814608	0.866617	1.69784	1.70435	0.52619	0.820776	0.909547	0.942118	9.613	9.05716	8.05606	18.6702
Probiotics group	65-day-old	24.6534	1.18275	1.62187	2.53016	0.93041	1.06859	0.682811	0.670278	1.28097	0.799022	0.80743	1.5694	1.5924	0.487761	0.859487	0.839138	0.864645	9.48751	8.76287	7.5735	18.2707
Probiotics group	65-day-old	24.6596	1.138	1.67054	2.42157	1.01256	0.918745	0.647676	0.693709	1.2772	0.951701	0.842331	1.63312	1.67113	0.478992	0.818315	0.861974	0.911739	9.29759	8.5145	7.52364	17.8121
Probiotics group	65-day-old	23.6495	1.21552	1.54625	2.39411	1.02689	1.14383	0.635986	0.709833	1.27075	0.997679	0.826419	1.57054	1.64286	0.513755	0.812717	0.870533	0.878162	9.15738	8.66799	7.45998	17.8254
Probiotics group	65-day-old	24.7248	1.11777	1.5416	2.49517	0.81796	1.12224	0.653653	0.691727	1.27201	0.980989	0.800364	1.60496	1.59656	0.531449	0.949521	0.884144	0.881719	9.51714	8.44055	7.24325	17.9577
Probiotics group	65-day-old	23.9431	1.1873	1.54671	2.48812	0.946455	1.11909	0.650358	0.661141	1.25733	0.988373	0.780416	1.59754	1.57872	0.515793	0.852673	0.858769	0.870368	9.30728	8.7214	7.42581	18.0287
Probiotics group	65-day-old	24.7857	1.18226	1.75973	2.60332	0.917932	1.11539	0.668079	0.69801	1.22219	0.913673	0.785741	1.61657	1.56484	0.467532	0.833575	0.849582	0.858002	9.22155	8.68081	7.50755	17.9024
Probiotics group	65-day-old	24.5012	1.23011	1.75037	2.77364	1.09824	1.08907	0.719544	0.785597	1.27306	0.863337	0.90203	1.61285	1.79201	0.51449	0.928831	0.86767	0.95734	10.2987	9.25765	7.79824	19.6983
Synbiotics group	65-day-old	23.1743	1.36626	1.83548	2.83525	1.20019	1.15846	0.754499	0.770661	1.43868	0.868129	0.951776	1.85121	1.89832	0.376931	0.937281	0.965084	1.0574	10.3448	9.9208	8.67587	20.2656
Synbiotics group	65-day-old	23.9069	1.16061	1.70854	2.39913	1.05539	0.894212	0.673991	0.678938	1.3064	0.756176	0.856373	1.64018	1.68439	0.496605	0.811043	0.876314	0.936768	9.36425	8.57081	7.63007	17.9351
Synbiotics group	65-day-old	23.7	1.12027	1.67226	2.45235	0.920107	0.904517	0.678916	0.694489	1.28214	0.791166	0.854239	1.63982	1.68811	0.503303	0.835643	0.856632	0.922226	9.37328	8.44291	7.44714	17.8162
Synbiotics group	65-day-old	22.5884	1.14405	1.67727	2.57381	0.904509	0.852684	0.678949	0.691964	1.26563	0.782798	0.852739	1.65804	1.70603	0.51464	0.869269	0.875628	0.928479	9.45325	8.52323	7.56526	17.9765
Synbiotics group	65-day-old	21.7213	1.16558	1.75097	2.51214	1.00394	0.909139	0.628346	0.692653	1.29415	0.76968	0.877088	1.70495	1.71887	0.521812	0.814542	0.922355	0.9384	9.56185	8.66276	7.72677	18.2246
Synbiotics group	65-day-old	21.8694	1.15067	1.65862	2.47793	1.00278	0.913732	0.663308	0.675085	1.27459	0.78339	0.849953	1.63118	1.68366	0.503554	0.924125	0.851197	0.91146	9.4131	8.54213	7.56459	17.9552
Synbiotics group	65-day-old	23.3463	1.15406	1.66677	2.48677	0.931578	0.921256	0.687949	0.686846	1.28574	0.820374	0.862647	1.65598	1.70377	0.514744	0.897892	0.865216	0.92822	9.53459	8.53523	7.52492	18.0698
Synbiotics group	65-day-old	25.0877	1.31049	1.63895	2.62116	1.06643	1.13303	0.674319	0.726297	1.34523	0.760439	0.871044	1.67002	1.74869	0.525334	0.847072	0.951217	0.950693	9.66974	9.17067	7.98226	18.8404
Control group	95-day-old	21.5107	1.00527	1.42158	2.55232	0.854231	1.01612	0.660007	0.70665	1.11854	0.874881	0.763446	1.36574	1.53634	0.552018	0.930164	0.771735	0.916005	8.82887	8.55971	6.88432	16.2385
Control group	95-day-old	23.015	0.969224	1.39714	2.51308	1.02476	0.876175	0.647576	0.25033	1.0984	0.884998	0.855874	1.31554	1.48537	0.518414	0.828475	0.755104	0.899841	8.519	9.19537	6.83208	15.955
Control group	95-day-old	20.7825	1.15095	1.64039	2.88679	0.857058	1.21898	0.769704	0.638813	1.29355	1.05207	0.76558	1.52982	1.73881	0.541626	0.806667	0.880009	0.9577	9.97286	7.5551	7.99645	19.1682
Control group	95-day-old	21.6759	0.998788	1.42256	2.46222	0.847657	1.3469	0.687971	0.783116	1.13956	0.840485	0.782746	1.35558	1.51945	0.533837	0.783979	0.775824	0.931663	8.66865	7.8838	6.88018	16.2237
Control group	95-day-old	24.2427	0.955296	1.40617	2.62804	1.0175	1.17081	0.643626	0.69761	1.11515	0.878809	0.869264	1.35293	1.60195	0.548856	0.827525	0.825441	0.903672	8.53085	8.9902	7.45454	16.4147
Control group	95-day-old	21.4787	1.10244	1.56698	2.62075	0.979529	0.970311	0.722355	0.565249	1.31671	0.928781	0.871413	1.4669	1.72113	0.542109	0.940595	0.937211	1.01837	9.40088	7.47731	7.39055	18.3911
Control group	95-day-old	22.0415	1.06717	1.69208	2.79509	1.02425	1.30557	0.806025	0.678806	1.26991	1.06482	0.784589	1.57579	1.48717	0.522037	0.900014	0.920936	1.00519	9.97652	8.88168	7.46262	18.3359
Control group	95-day-old	22.2399	1.22138	1.53527	2.566	0.991577	1.46161	0.704603	0.741256	1.33847	0.973959	0.832453	1.4721	1.64334	0.574112	0.877092	0.834129	1.02916	9.45418	9.93451	8.22364	17.2467
Antibiotic group	95-day-old	22.693	1.12952	1.46105	2.59261	1.13371	1.40059	0.719203	0.618764	1.20101	0.891018	0.756162	1.34967	1.52874	0.537609	0.806476	0.790681	0.944716	8.80609	9.05545	7.51791	17.8615
Antibiotic group	95-day-old	22.2443	1.06008	1.48735	2.56615	0.857388	1.15985	0.725943	0.63145	1.1692	0.953142	0.79115	1.40293	1.59159	0.507214	0.82891	0.811377	0.96097	9.01649	8.48821	7.14017	17.5047
Antibiotic group	95-day-old	21.8101	1.15151	1.56196	2.72052	1.03306	1.41565	0.765601	0.655371	1.34723	0.889392	0.808294	1.43943	1.58826	0.488382	0.809987	0.870545	0.917799	9.15933	9.30367	7.81429	18.463
Antibiotic group	95-day-old	21.5263	1.07273	1.43916	2.40997	0.948037	1.21979	0.682483	0.653738	1.27642	0.924574	0.775463	1.34329	1.49333	0.458022	0.776145	0.834989	0.842249	8.72449	8.42591	7.14632	17.1504
Antibiotic group	95-day-old	22.6483	1.15411	1.56354	2.66368	0.988878	1.31034	0.742177	0.71788	1.34895	0.897237	0.839304	1.46162	1.60472	0.532468	0.822619	0.917339	0.914839	9.33909	9.14061	7.71916	18.4797
Antibiotic group	95-day-old	23.9026	1.1805	1.6654	2.81194	0.939403	1.33001	0.760643	0.81705	1.37563	0.914797	0.91613	1.53221	1.69523	0.567016	0.85372	0.971698	0.951053	9.77748	9.50493	7.97287	19.2824
Antibiotic group	95-day-old	23.7135	1.1388	1.52877	2.84983	1.18955	1.36462	0.736625	0.694967	1.31245	0.806958	0.799468	1.33431	1.45232	0.479467	0.751589	0.869523	0.92002	8.7261	9.50316	8.01939	18.2293
Antibiotic group	95-day-old	22.6483	1.20676	1.68596	2.83639	0.970265	1.40136	0.778248	0.829244	1.4089	0.960465	0.917615	1.52364	1.68152	0.579216	0.849828	0.989519	0.94852	9.85923	9.70823	8.10827	19.5675
Probiotics group	95-day-old	22.8336	1.02374	1.45717	2.41655	0.856005	1.31747	0.701648	0.701308	1.21426	0.713944	0.798627	1.3271	1.4425	0.485608	0.734049	0.870614	0.809422	8.39612	8.47389	6.96772	16.87
Probiotics group	95-day-old	24.6517	1.20656	1.75391	2.97305	1.0784	1.14376	0.766105	0.71959	1.35502	0.675743	0.942861	1.5	1.93947	0.537575	0.881157	0.985991	0.986307	9.80412	9.64138	8.36694	19.4455
Probiotics group	95-day-old	23.3873	1.20661	1.87243	2.94203	1.08169	0.874601	0.741601	0.641401	1.37287	0.909683	0.967866	1.66209	1.85478	0.568807	0.865805	0.924955	1.05619	10.183	9.36036	8.47562	19.5434
Probiotics group	95-day-old	21.7457	1.14426	1.79877	2.87861	0.946113	0.829797	0.710952	0.641402	1.35054	0.869431	0.933952	1.6094	1.82123	0.536342	0.829157	0.895641	0.988772	9.83446	8.94991	8.1183	18.7844
Probiotics group	95-day-old	22.1353	1.01395	1.57659	2.60916	1.1433	1.12206	0.752866	0.71467	1.33795	0.809123	0.854351	1.37296	1.69129	0.504497	0.80193	0.831058	0.947856	9.15101	8.93259	7.68094	18.0836
Probiotics group	95-day-old	21.9482	0.929295	1.41251	2.53224	0.985749	1.22955	0.726481	0.728863	1.24167	0.748428	0.821908	1.30971	1.38417	0.484337	0.773541	0.871948	0.911596	8.5473	8.54469	7.10146	17.092
Probiotics group	95-day-old	22.8336	1.17695	1.71704	3.17278	1.26059	1.616	0.871831	0.887996	1.49222	0.949708	0.981069	1.56846	1.68252	0.59537	0.91216	1.06109	1.10817	10.3508	10.7032	8.81959	21.054
Probiotics group	95-day-old	23.1333	1.22469	1.84186	2.99838	1.05713	1.0195	0.781581	0.676927	1.42469	0.903826	0.984284	1.65314	1.9061	0.584729	0.889169	0.942416	1.07145	10.3598	9.60007	8.54676	19.9599
Synbiotics group	95-day-old	21.4945	0.993307	1.60135	2.67741	1.00684	0.953734	0.704979	0.661631	1.26072	0.823616	0.873348	1.4311	1.69106	0.511458	0.851365	0.846672	0.952864	9.24221	8.59926	7.53964	17.8415
Synbiotics group	95-day-old	22.3419	0.959605	1.59913	2.68799	0.945078	0.909927	0.710817	0.630248	1.23178	0.807076	0.848756	1.40911	1.6799	0.501718	0.807147	0.820318	0.929805	9.03562	8.4428	7.42359	17.4784
Synbiotics group	95-day-old	22.2849	1.15894	1.78677	2.76837	1.12457	0.886665	0.7209	0.652203	1.3375	0.823686	0.899016	1.56097	1.74617	0.531487	0.812715	0.876182	0.98332	9.57105	9.09842	8.17615	18.6695
Synbiotics group	95-day-old	23.5119	1.06592	1.73768	3.01208	1.02051	1.10616	0.809211	0.787981	1.39001	0.897799	0.976897	1.56184	1.90174	0.575509	0.948414	0.959462	1.07362	10.2853	9.53954	8.22619	19.8248
Synbiotics group	95-day-old	22.258	1.10421	1.80091	3.05017	1.04663	1.04363	0.818493	0.762419	1.45477	0.952195	0.986763	1.58962	1.91758	0.584237	0.961371	0.934551	1.06761	10.4487	9.62647	8.4567	20.0752
Synbiotics group	95-day-old	21.5137	1.18809	1.82141	2.74598	1.11261	0.890782	0.763734	0.668403	1.44248	0.898143	0.953103	1.62818	1.81101	0.522032	0.851469	0.91869	1.03104	10.0562	9.19102	8.31058	19.2472
Synbiotics group	95-day-old	22.8309	1.04886	1.57786	2.88791	1.08907	1.05307	0.795393	0.78284	1.3413	0.808641	0.910603	1.44909	1.78845	0.528179	0.914396	0.961969	1.0018	9.70442	9.235	7.945	18.9394
Synbiotics group	95-day-old	21.8284	1.02697	1.60201	2.61239	1.13458	1.02261	0.697674	0.644535	1.29572	0.758905	0.856273	1.42058	1.68241	0.479294	0.803658	0.825258	0.950031	9.07213	8.74077	7.67167	17.8129
Control group	125-day-old	21.8571	1.12426	1.68276	2.51422	0.98869	0.899285	0.682297	0.617623	1.28424	0.851009	0.923278	1.59077	1.73521	0.558654	0.811444	0.85309	0.991453	9.59914	8.50913	7.59417	18.1083
Control group	125-day-old	22.5388	1.1513	1.72555	2.67818	0.932768	0.912804	0.690555	0.64433	1.27536	0.847328	0.944437	1.61854	1.77818	0.603405	0.827044	0.88271	1.03217	9.80917	8.73549	7.76316	18.5447
Control group	125-day-old	22.6943	1.12046	1.66633	2.63118	0.889587	0.881105	0.676193	0.658978	1.2284	0.867684	0.917595	1.55904	1.74874	0.568719	0.827434	0.863235	0.994912	9.57576	8.52383	7.53595	18.0996
Control group	125-day-old	22.2833	1.15911	1.70263	2.84006	0.982711	1.14251	0.762315	0.798289	1.34148	0.848757	0.974849	1.59247	1.87422	0.619627	0.908333	0.952641	1.06513	10.1775	9.38763	8.026	19.5651
Control group	125-day-old	20.9835	1.12446	1.66654	2.82657	1.05987	1.18486	0.791054	0.841874	1.37441	0.893839	0.989978	1.62066	1.91443	0.622994	0.920841	1.00832	1.09791	10.4434	9.49524	8.05186	19.9386
Control group	125-day-old	22.9208	1.12954	1.7871	3.11664	0.91308	1.21775	0.83552	0.897502	1.40942	0.955536	1.06073	1.73371	2.04378	0.668166	1.00535	1.07765	1.17578	11.1301	9.89713	8.35578	21.0272
Control group	125-day-old	21.5149	1.20672	1.85299	2.94293	0.910417	0.914914	0.751069	0.738305	1.32664	0.927429	1.02787	1.74295	1.95963	0.641637	0.920167	0.970143	1.1036	10.6201	9.31733	8.23969	19.9374
Control group	125-day-old	22.8565	1.36974	1.968	3.18239	1.14114	1.1945	0.830895	0.791219	1.51817	0.891412	1.11214	1.88014	2.10212	0.686172	0.989738	1.04647	1.20174	11.4281	10.4779	9.17942	21.906
Antibiotic group	125-day-old	21.3162	1.16036	1.81331	2.85372	0.837429	0.811853	0.708483	0.680821	1.31614	0.891445	0.989708	1.71703	1.88564	0.615297	0.868043	0.922945	1.05938	10.2656	8.86597	7.98095	19.1316
Antibiotic group	125-day-old	23.1579	1.30468	2.04107	3.15038	1.0103	0.970382	0.81311	0.752357	1.45876	1.03758	1.12009	1.91776	2.09421	0.698689	0.974495	1.02192	1.18891	11.5124	10.0423	8.96519	21.5547
Antibiotic group	125-day-old	22.926	1.33252	1.96752	3.03437	1.20349	1.03906	0.785336	0.723273	1.48204	0.955708	1.05748	1.84646	2.01554	0.656761	0.952351	0.995176	1.16152	11.123	10.0856	9.01994	21.2086
Antibiotic group	125-day-old	23.6107	1.05085	1.62429	2.50611	0.793432	0.729883	0.636703	0.593443	1.16818	0.785469	0.870081	1.51276	1.64937	0.549296	0.757041	0.821528	0.931093	9.04481	7.93472	7.14287	16.9795
Antibiotic group	125-day-old	23.3369	1.30583	2.05412	3.18902	0.962592	0.937897	0.817276	0.766082	1.41489	1.02045	1.12211	1.95209	2.13374	0.703057	1.0028	1.05433	1.20482	11.6083	10.0328	8.92645	21.6411
Antibiotic group	125-day-old	22.369	1.25478	1.94604	3.00859	0.957447	0.92158	0.760413	0.706453	1.37254	1.00593	1.05823	1.82477	2.0044	0.662771	0.93385	0.984487	1.13988	10.9869	9.5553	8.53939	20.5422
Probiotics group	125-day-old	22.4887	1.34901	2.08012	3.24943	1.0889	0.93211	0.83308	0.78841	1.53048	0.983528	1.12778	1.9376	2.13878	0.717032	1.00138	1.05542	1.19994	11.6919	10.3211	9.29794	22.013
Probiotics group	125-day-old	21.4863	1.24633	1.93858	2.99068	0.954482	0.947042	0.778352	0.720528	1.41605	0.987154	1.05724	1.8121	2.00294	0.650296	0.930466	0.987038	1.12741	10.9707	9.57599	8.54612	20.5467
Probiotics group	125-day-old	21.9602	1.28537	1.9348	3.04432	1.03358	0.978311	0.773049	0.743737	1.43347	0.948415	1.07034	1.82812	2.03667	0.660892	0.954713	1.00076	1.14105	11.0744	9.79316	8.73153	20.8676
Probiotics group	125-day-old	22.8659	1.26305	1.90565	3.01535	1.00584	0.944823	0.774356	0.730933	1.39661	0.891944	1.04051	1.78764	1.97888	0.642984	0.922268	0.981312	1.12335	10.7655	9.64001	8.5865	20.4055
Probiotics group	125-day-old	22.0606	1.26312	1.94574	2.94948	1.02855	0.932619	0.793081	0.722665	1.41834	0.965261	1.06909	1.85547	2.02398	0.650436	0.956306	1.00424	1.16211	11.1052	9.57652	8.5465	20.6818
Probiotics group	125-day-old	21.3301	1.25398	1.90122	2.92223	0.96989	0.921167	0.757605	0.724872	1.368	0.897395	1.04108	1.77959	1.97218	0.635082	0.928112	0.979121	1.09752	10.6734	9.47822	8.44257	20.1516
Probiotics group	125-day-old	21.5925	1.2109	1.8358	3.08676	0.954923	0.894258	0.772559	0.740266	1.4175	0.972705	1.00735	1.88025	2.03779	0.679644	0.959126	0.992791	1.13816	11.1447	9.67059	8.70321	20.8153
Probiotics group	125-day-old	22.7004	1.27205	1.97198	2.99752	1.02064	1.20987	0.794045	0.830022	1.42822	0.908633	1.06671	1.66775	1.96056	0.639149	1.03029	1.01749	1.12535	10.7852	9.80507	8.39935	20.5903
Synbiotics group	125-day-old	22.3909	1.27999	1.84335	3.1126	1.09962	1.3065	0.863138	0.870132	1.47332	1.02421	1.03981	1.71638	2.03129	0.642503	0.959086	1.05199	1.15071	11.0893	10.3753	8.80888	21.4646
Synbiotics group	125-day-old	21.2045	1.12703	1.67398	2.9497	0.866512	1.00023	0.807435	0.795256	1.3046	1.22319	0.936778	1.6737	1.87327	0.708184	1.04382	0.95409	1.14363	10.8613	9.22015	7.92182	20.0814
Synbiotics group	125-day-old	21.4362	1.20159	1.75939	3.04986	0.865028	0.961159	0.853553	0.83399	1.35577	1.11833	0.991601	1.77723	1.95138	0.742655	1.0811	0.98921	1.17841	11.1857	9.52457	8.23164	20.7103
Synbiotics group	125-day-old	21.5313	1.29417	1.73472	3.00699	1.16634	1.05479	0.857035	0.793938	1.36341	1.09327	0.951698	1.69674	1.87243	0.707712	1.03502	0.957928	1.15083	10.829	9.90798	8.56563	20.737
Synbiotics group	125-day-old	21.0042	1.15129	1.72997	2.86231	0.828738	1.1906	0.856495	0.755209	1.38452	1.09026	0.941699	1.71023	1.8168	0.548251	0.951611	0.994158	1.02058	10.4581	9.37461	7.95683	19.8327
Synbiotics group	125-day-old	21.0503	1.22223	1.85544	3.00174	0.934735	0.883955	0.819472	0.728199	1.3775	0.92767	1.00052	1.70858	1.93981	0.637858	0.94901	0.991663	1.10201	10.6346	9.44577	8.39165	20.0804

## Sheet: Medium- and long-chain fatty ac
Group	Stages	Intramuscular fat %	C10:0 %	C12:0 %	C14:0 %	C15:0 %	C16:0 %	C16:1 %	C17:0 %	C18:0 %	C18:1n9c %	C18:1n9t %	C18:2n6c %	C20:0 %	C20:1 %	C20:2 %	C20:3n6 %	C20:4n6 %	C24:0 %	SFA %	UFA %	MUFA %	PUFA %	PUFA/SFA
Control group	65-day-old	3.10557	0.0184427	0.033141	0.430117	0.0209035	8.54305	1.29667	0.106844	3.93776	8.61902	0.0378573	4.14745	0.0579804	0.220862	0.143763	0.0993023	0.781295	0.0490527	13.4136	15.5878	10.1876	5.40018	0.40259
Control group	65-day-old	3.33615	0.0231815	0.0389287	0.416663	0.0216757	7.70202	1.27313	0.0998691	4.26967	8.62687	0.0411581	4.0113	0.062596	0.175659	0.184697	0.100131	0.758733	0.0370976	12.6772	16.407	9.8502	5.24711	0.358933
Control group	65-day-old	2.9107	0.021161	0.0355078	0.436118	0.0226909	8.52118	1.10114	0.0853214	4.61889	8.83772	0.0247521	4.64592	0.0492593	0.176148	0.153907	0.118534	0.801394	0.0473499	13.5432	14.8256	10.2848	5.99911	0.456863
Control group	65-day-old	2.29505	0.0269217	0.0354238	0.483488	0.0226904	7.85926	1.15668	0.114091	4.36717	8.50533	0.0331749	3.80755	0.0799984	0.246493	0.151328	0.0840489	0.636762	0.0540104	14.002	15.1808	9.87493	4.89595	0.48161
Control group	65-day-old	3.76366	0.022843	0.0304436	0.437236	0.0270857	8.49954	1.08871	0.0974712	4.54319	9.50633	0.0360121	4.58836	0.0498892	0.244886	0.181757	0.0795075	1.13228	0.0440668	13.0318	16.1509	10.9493	6.27599	0.349661
Control group	65-day-old	1.99706	0.0333856	0.0361974	0.452329	0.0231906	7.65838	1.12588	0.0962219	4.23136	7.92741	0.0410957	3.70692	0.0776833	0.182374	0.151255	0.127813	0.535828	0.0686623	14.0859	15.6505	9.29513	4.70113	0.48159
Control group	65-day-old	2.21198	0.0167847	0.0376978	0.441597	0.0278181	7.57342	1.14069	0.11085	4.36735	8.49258	0.0345516	4.12902	0.0682984	0.196961	0.155115	0.0766302	1.07612	0.0461539	12.6679	15.7554	9.72084	5.04169	0.333749
Control group	65-day-old	2.14448	0.0258149	0.0422471	0.479742	0.0251362	8.74259	1.23308	0.11397	4.57381	9.50552	0.0391509	4.04225	0.0567934	0.190637	0.184213	0.124044	1.13926	0.0722873	12.7135	16.6583	10.9864	5.67188	0.400444
Antibiotic group	65-day-old	2.36892	0.0225066	0.0388656	0.485525	0.0286929	8.17621	1.16885	0.0922941	3.88286	9.10474	0.0327831	4.09691	0.0644599	0.194731	0.152727	0.104058	0.818835	0.0537586	13.2452	15.5779	10.154	5.42383	0.478773
Antibiotic group	65-day-old	3.32662	0.0216659	0.0427632	0.538379	0.0392303	9.09953	1.13435	0.116273	4.20671	8.81283	0.0383081	4.36492	0.0728569	0.229687	0.149953	0.0950718	0.843825	0.060833	15.1218	15.9911	10.1841	5.70351	1.16417
Antibiotic group	65-day-old	3.13026	0.0276707	0.0430322	0.548559	0.0278926	8.88163	1.17957	0.134179	4.8973	9.08388	0.0372741	4.70214	0.0644599	0.222838	0.162765	0.0951307	0.841483	0.0457257	13.2452	16.3552	10.5287	5.82653	0.396051
Antibiotic group	65-day-old	1.51906	0.0202274	0.0313316	0.341629	0.0243343	7.24919	0.840764	0.0992321	4.32094	8.57967	0.0369002	4.5333	0.0633181	0.214975	0.161815	0.117522	1.08771	0.0715905	12.2571	15.8399	9.67231	6.16761	0.503184
Antibiotic group	65-day-old	3.46879	0.0248152	0.0392572	0.483302	0.0296438	8.0017	1.22697	0.107627	3.94533	8.33472	0.0341572	4.49899	0.0537163	0.237179	0.142395	0.108168	0.616973	0.0441463	12.7502	15.9213	9.84548	6.3893	0.363771
Antibiotic group	65-day-old	4.33965	0.0197539	0.0351427	0.506656	0.0286929	8.06353	1.42951	0.163142	4.20671	8.89801	0.0362345	4.38147	0.0578663	0.241616	0.168475	0.10033	0.592041	0.0558022	12.6298	16.1388	10.6166	5.5222	0.437235
Antibiotic group	65-day-old	3.7585	0.0225066	0.0401762	0.525544	0.0231033	8.17621	1.16885	0.116273	4.15515	8.87597	0.0380247	4.49899	0.074038	0.218841	0.154663	0.108168	1.08952	0.0587592	14.0985	15.9213	10.1841	5.89731	0.501648
Antibiotic group	65-day-old	3.13026	0.0209064	0.040356	0.454604	0.0279531	7.76169	1.20193	0.101162	4.03871	8.81283	0.0362403	4.91523	0.0649639	0.222838	0.144512	0.136897	0.841483	0.0558022	12.6135	15.625	10.2876	10.1841	5.46852
Probiotics group	65-day-old	2.74076	0.0236824	0.0372326	0.423213	0.0262659	7.38992	1.11063	0.0957293	4.06153	8.22193	0.0351767	4.10687	0.0577858	0.154239	0.122941	0.106266	0.979517	0.052777	12.6574	15.0712	9.52258	5.5486	0.43837
Probiotics group	65-day-old	2.33222	0.0244322	0.0374406	0.426031	0.0231905	7.65917	1.01981	0.0884107	4.26529	8.53173	0.0424796	4.70071	0.0585952	0.20316	0.146088	0.114821	0.769692	0.0774212	12.6442	15.8305	9.80666	6.52121	0.400885
Probiotics group	65-day-old	2.32033	0.020304	0.0348755	0.423213	0.0243543	7.9671	1.08859	0.106041	4.06153	8.96371	0.0324416	4.833	0.0497637	0.184273	0.153716	0.0987662	0.561645	0.0828777	12.3082	15.3685	8.56594	6.80252	0.56625
Probiotics group	65-day-old	1.76603	0.0172831	0.0417227	0.447988	0.0268766	7.50408	1.32232	0.103659	3.70911	7.99419	0.0277265	4.70071	0.0530725	0.165028	0.141462	0.120866	1.00021	0.0590536	12.0133	15.8875	9.1117	6.77583	0.491291
Probiotics group	65-day-old	2.09599	0.0211352	0.0349526	0.42177	0.0280145	7.63409	1.09744	0.102635	3.65548	7.7848	0.0323351	4.42766	0.0490802	0.180615	0.159211	0.117312	1.05326	0.0641766	12.5803	14.769	8.75187	6.01716	0.4783
Probiotics group	65-day-old	2.32033	0.019105	0.0384315	0.412613	0.0262659	7.66832	0.918732	0.10114	4.21016	7.61089	0.0365657	4.7078	0.0497637	0.180998	0.152257	0.132772	1.25048	0.0890771	12.3708	15.0136	8.51248	6.50113	0.52552
Probiotics group	65-day-old	1.92362	0.0220045	0.0416259	0.407947	0.031986	7.32641	1.08859	0.105716	4.22484	7.40185	0.0345991	5.08716	0.0418932	0.195679	0.132069	0.114821	0.930244	0.091921	12.9881	16.1125	8.92891	7.1836	0.55309
Probiotics group	65-day-old	3.06336	0.0211352	0.039972	0.422927	0.0231732	7.67945	1.08464	0.10038	4.30428	7.67215	0.0400893	4.44792	0.0461776	0.180159	0.137811	0.104387	0.946183	0.0774212	12.4842	15.4969	11.7862	5.84702	0.423697
Synbiotics group	65-day-old	3.90746	0.0257562	0.0397143	0.527795	0.0266438	8.96654	1.22457	0.109731	4.2444	9.41709	0.035452	4.00803	0.0621077	0.271491	0.184817	0.0837024	0.638463	0.0437857	13.2708	16.6811	10.9581	5.72302	0.39157
Synbiotics group	65-day-old	3.239	0.0358584	0.0494461	0.524048	0.0348758	8.35507	1.25377	0.144892	4.07997	10.2011	0.0333758	4.43945	0.0622316	0.241262	0.158077	0.115678	0.789753	0.0537998	13.5214	17.5132	12.1944	5.31885	0.361371
Synbiotics group	65-day-old	3.68327	0.0243855	0.0418116	0.484328	0.0263816	8.37631	1.04313	0.117264	4.36584	9.19269	0.0404161	4.00803	0.0709256	0.225147	0.156399	0.11515	0.566489	0.0417291	13.5568	15.0579	10.5124	5.34266	0.40919
Synbiotics group	65-day-old	3.239	0.0280227	0.0385398	0.524048	0.0266438	8.35507	1.25377	0.109731	4.21475	7.88596	0.0305509	4.30591	0.0678262	0.217156	0.15787	0.125082	1.05629	0.0729341	13.2708	14.8607	10.512	4.88461	0.465732
Synbiotics group	65-day-old	2.83733	0.0276924	0.0402662	0.547264	0.03309	7.89626	1.40385	0.106897	4.2444	7.86473	0.0336303	4.33063	0.0758446	0.225688	0.162212	0.120262	0.966975	0.0537998	12.5043	15.3314	9.52789	5.80348	0.464117
Synbiotics group	65-day-old	3.30744	0.0283319	0.0466235	0.570697	0.0201693	7.70428	0.899921	0.094297	4.14057	8.67395	0.030153	3.68117	0.0661318	0.227693	0.156399	0.126243	0.797612	0.0546014	12.743	15.0216	9.97645	5.04518	0.395917
Synbiotics group	65-day-old	3.69901	0.026112	0.0418116	0.532367	0.0209739	8.13256	1.27483	0.0951458	4.52599	8.3963	0.0300525	3.69893	0.0678262	0.241262	0.124538	0.115678	0.712688	0.045476	13.2708	14.7873	9.90274	5.34266	0.40919
Synbiotics group	65-day-old	1.99952	0.0280227	0.0362797	0.481839	0.024372	9.05447	1.67632	0.0998878	4.13928	8.80454	0.0333758	3.59212	0.0697159	0.280397	0.150878	0.123631	0.789753	0.0642725	14.0286	15.6076	10.512	5.28084	0.376433
Control group	95-day-old	1.34945	0.0190289	0.0435025	0.468854	0.0242455	7.82616	0.712197	0.067316	5.42791	7.74664	0.0266458	3.18919	0.0713936	0.296979	0.148298	0.0907224	0.649588	0.0751799	13.8532	13.3979	8.68535	4.1895	0.345243
Control group	95-day-old	2.62269	0.01777	0.0362191	0.509442	0.018622	8.44242	0.65839	0.0714342	5.14477	8.42443	0.0266326	2.99682	0.0721872	0.259843	0.164818	0.0864137	0.665789	0.0582667	14.3447	14.4854	9.42311	3.97483	0.32058
Control group	95-day-old	2.96804	0.0225858	0.0427822	0.488406	0.0216087	9.07716	0.729382	0.0947588	4.87277	8.71917	0.0376816	3.66101	0.0702253	0.2872	0.131426	0.0991609	0.361063	0.05052	14.863	14.08	9.63652	3.23529	0.221442
Control group	95-day-old	2.62426	0.0197445	0.0389415	0.457254	0.0197756	8.19776	0.68046	0.0915796	5.13091	8.73013	0.0373904	3.05652	0.0755161	0.326903	0.149528	0.05457	0.479163	0.047488	14.0113	13.9555	9.75311	3.87465	0.276538
Control group	95-day-old	1.15762	0.0197488	0.046288	0.437643	0.0322707	7.56967	0.760076	0.088952	4.71533	9.59006	0.0264582	2.83172	0.0694646	0.329792	0.189769	0.0659515	0.421755	0.0317244	12.898	14.7484	10.8447	3.55582	0.246903
Control group	95-day-old	4.25558	0.0256674	0.0391464	0.526641	0.0157192	8.45144	0.768384	0.0787808	5.14707	9.04413	0.0388895	2.729	0.0600732	0.251483	0.150688	0.0647323	0.314513	0.05052	14.4017	14.509	10.0808	3.37088	0.223509
Control group	95-day-old	2.62426	0.0247908	0.037607	0.521362	0.0249571	8.77371	0.778416	0.116104	5.5536	8.88827	0.0364985	3.61029	0.0737269	0.357628	0.128528	0.0798748	0.465436	0.0399413	15.0816	14.3637	9.92574	4.43793	0.310471
Control group	95-day-old	3.39214	0.0242974	0.0416995	0.487086	0.020891	8.33595	0.736438	0.116117	5.13431	9.41478	0.041583	3.35904	0.0703696	0.310698	0.163651	0.10033	0.73634	0.05052	14.2942	15.0016	10.5093	4.49226	0.259604
Antibiotic group	95-day-old	2.79422	0.0271246	0.0308934	0.469814	0.024083	8.19128	0.879392	0.0873187	4.72519	9.86226	0.0341517	3.50261	0.0689772	0.221816	0.110467	0.0903515	0.761552	0.0551001	13.649	14.4668	9.5681	4.58675	0.328496
Antibiotic group	95-day-old	3.43005	0.0285947	0.0438807	0.514061	0.025593	8.72963	0.954811	0.0942957	4.81538	9.62619	0.0318079	3.02274	0.0742534	0.223258	0.14921	0.0693507	0.454787	0.0355817	14.4952	14.6564	10.9524	3.70407	0.255538
Antibiotic group	95-day-old	2.5881	0.0164552	0.0267319	0.483794	0.0239565	8.00664	0.934334	0.0927541	4.83069	8.21662	0.0356543	3.60888	0.0803688	0.266733	0.157277	0.0888441	0.728547	0.0553608	13.6167	14.1793	9.45335	4.72592	0.347067
Antibiotic group	95-day-old	2.8587	0.0281512	0.0330128	0.596609	0.0206093	8.20852	0.879147	0.0883397	5.12889	7.93633	0.025263	3.36288	0.0608503	0.197738	0.127753	0.0751688	0.761552	0.0354191	13.8554	14.175	9.03848	4.1656	0.282324
Antibiotic group	95-day-old	2.25243	0.0266258	0.0242129	0.589102	0.0227305	8.49756	0.960447	0.0806936	4.76625	7.94945	0.0300247	3.41152	0.0644983	0.236412	0.127457	0.0859351	0.868688	0.0551001	14.1849	13.7962	9.17633	4.61986	0.325689
Antibiotic group	95-day-old	1.88632	0.0242129	0.027528	0.514061	0.0235272	7.9523	0.906342	0.0942957	4.82432	8.6527	0.0333792	3.95382	0.0820062	0.223258	0.137833	0.0903515	0.761552	0.0634731	13.1611	14.175	10.0315	5.47015	0.415631
Antibiotic group	95-day-old	2.03323	0.0162715	0.0320214	0.500817	0.0280813	8.20852	0.829918	0.105369	4.67953	8.59162	0.0318079	3.50261	0.0888198	0.193592	0.154836	0.11164	0.826575	0.0699071	13.8554	14.3598	9.5681	4.58675	0.328496
Antibiotic group	95-day-old	1.65617	0.0267107	0.0244586	0.444231	0.024083	7.87374	0.906342	0.111299	4.82432	7.8978	0.0323746	3.65582	0.0742534	0.223258	0.137833	0.11117	0.929163	0.0708589	14.0254	13.5915	8.7566	4.83488	0.344725
Probiotics group	95-day-old	6.14591	0.0248369	0.0337443	0.523404	0.0231123	8.9898	0.805936	0.0835408	5.17811	9.66276	0.0352579	3.24215	0.0749447	0.310166	0.118516	0.0553474	0.318917	0.0302042	14.954	15.2211	10.9402	4.0941	0.283369
Probiotics group	95-day-old	1.94422	0.0267107	0.0351212	0.513566	0.030487	8.64312	0.980711	0.091905	5.0008	8.65254	0.033364	3.18242	0.0674797	0.30775	0.14763	0.0726188	0.498833	0.0362944	14.3909	16.0962	9.96209	3.92987	0.268169
Probiotics group	95-day-old	3.21013	0.0262676	0.0305479	0.558633	0.0259689	8.55005	0.976386	0.105994	5.30489	8.67466	0.0352579	3.72301	0.0753618	0.33275	0.18508	0.105222	0.653909	0.0447476	14.1163	14.4488	9.64199	4.80686	0.340517
Probiotics group	95-day-old	2.47541	0.0258284	0.0405694	0.542517	0.0231123	8.64312	1.02254	0.0826528	4.5014	9.66276	0.0343209	3.24215	0.0750662	0.296383	0.14763	0.0734204	0.615589	0.0362944	13.315	15.1857	10.9402	4.11091	0.308742
Probiotics group	95-day-old	3.21013	0.0281917	0.044817	0.558633	0.0212212	7.83011	1.05198	0.101177	5.15815	10.9896	0.036285	3.21277	0.0788434	0.265276	0.174996	0.0599553	0.498833	0.0263033	14.3909	15.4233	12.4708	3.86559	0.24583
Probiotics group	95-day-old	3.68876	0.0295073	0.031992	0.646517	0.0231123	9.17685	0.954934	0.0937459	5.29737	9.58316	0.0385508	3.30532	0.087567	0.299683	0.15356	0.0620152	0.33348	0.0344749	15.4947	14.8845	10.8763	4.0082	0.258682
Probiotics group	95-day-old	2.2459	0.0251892	0.0351212	0.558633	0.0194054	8.66387	0.862063	0.0972065	5.22788	10.3327	0.0352579	3.04556	0.0750662	0.296383	0.129386	0.0729391	0.545794	0.0362944	14.6545	15.1857	11.4934	4.0941	0.283369
Probiotics group	95-day-old	2.76059	0.0267107	0.0290567	0.567161	0.0184788	8.64803	1.15655	0.0937459	4.33779	9.74383	0.0337689	2.98383	0.0662005	0.262671	0.124241	0.0794319	0.525308	0.0457421	13.8106	15.04	11.1968	3.84315	0.278275
Synbiotics group	95-day-old	1.54666	0.0304969	0.0353962	0.588721	0.0279764	8.22136	0.882522	0.103299	4.46633	9.68857	0.0416816	3.1366	0.0681001	0.262544	0.147807	0.072229	0.452176	0.0332993	13.5875	14.867	10.9198	3.94719	0.290502
Synbiotics group	95-day-old	1.77804	0.0221745	0.0270033	0.53616	0.0245036	7.84532	0.759454	0.0923071	4.58052	8.667	0.0275065	3.02349	0.0595499	0.252798	0.13793	0.0837251	0.614189	0.0463908	13.1329	13.7776	9.70676	4.07079	0.30997
Synbiotics group	95-day-old	2.61423	0.0227045	0.0294891	0.47626	0.0268509	8.30056	0.884424	0.113595	4.65522	8.89397	0.0322645	3.74933	0.0637916	0.246535	0.162051	0.0849281	0.609391	0.0506372	12.8944	14.553	10.0841	4.75195	0.368527
Synbiotics group	95-day-old	1.0081	0.0259704	0.0306487	0.448494	0.0261434	7.9722	0.85647	0.109918	4.72125	7.81493	0.023713	3.16511	0.0590493	0.223139	0.13793	0.0866165	0.800997	0.0535008	13.4402	15.295	8.91826	4.19812	0.306894
Synbiotics group	95-day-old	1.01032	0.0261433	0.0298665	0.506815	0.0261682	7.95855	0.884424	0.0881663	4.42978	8.12955	0.0238521	3.57356	0.0736641	0.262544	0.122705	0.121452	0.737918	0.0557092	13.2116	14.3912	9.46685	4.92436	0.37273
Synbiotics group	95-day-old	1.58259	0.0293891	0.0306487	0.53616	0.0285338	8.30056	1.01076	0.0996834	4.7589	8.89397	0.0411152	2.92971	0.079118	0.289043	0.127645	0.0866165	0.614189	0.0463908	13.7567	14.553	10.0841	4.19812	0.306894
Synbiotics group	95-day-old	1.0328	0.0259704	0.0304894	0.647838	0.0228279	8.82147	0.919695	0.0968336	5.03006	8.90486	0.028464	2.92242	0.0681001	0.26524	0.132975	0.0871354	0.681166	0.0478902	14.7875	14.0603	10.1183	3.94203	0.266577
Synbiotics group	95-day-old	1.59688	0.0249138	0.0316476	0.548832	0.0261434	8.98449	0.877645	0.0936643	5.42916	10.1589	0.039519	2.82065	0.0734278	0.298508	0.134394	0.0702294	0.403488	0.0373082	15.2425	14.927	11.3746	3.55241	0.233059
Control group	125-day-old	2.81862	0.0238007	0.027383	0.509794	0.0271449	9.11483	0.717027	0.082205	4.6702	11.2571	0.0466186	2.60345	0.0764447	0.0793724	0.0884574	0.0721841	0.520676	0.0476711	15.6429	14.2801	12.1001	2.17995	0.139357
Control group	125-day-old	2.14759	0.017105	0.0306627	0.586311	0.0215052	8.80506	0.840841	0.0706057	4.72238	10.0276	0.0537487	2.36068	0.0710862	0.101986	0.111161	0.0539722	0.330732	0.0350075	13.7118	13.8807	11.0242	2.85654	0.199007
Control group	125-day-old	1.56537	0.0238425	0.0275647	0.393938	0.0217081	7.28782	0.953245	0.0687638	4.3187	9.23468	0.0352886	2.92479	0.0519114	0.0926744	0.105224	0.0721841	0.520676	0.0714793	12.2143	14.3916	10.3159	4.07573	0.333685
Control group	125-day-old	2.88537	0.0238425	0.0313989	0.565455	0.0209625	8.1108	0.82902	0.0707405	4.34767	8.81421	0.0319747	2.66208	0.0559483	0.104157	0.112882	0.0783277	0.533226	0.0598877	13.2629	13.1659	9.77936	3.38652	0.255339
Control group	125-day-old	2.09673	0.0180547	0.0300832	0.531047	0.0157606	8.79097	0.742209	0.0589254	4.8171	9.72192	0.0395782	2.22667	0.0649415	0.103298	0.127794	0.0396167	0.256174	0.0291555	14.3533	14.8154	12.1651	2.65025	0.184644
Control group	125-day-old	1.81151	0.0238425	0.0253274	0.497409	0.0215052	7.27856	0.688782	0.125784	4.49366	9.54938	0.0439387	2.6837	0.0589019	0.0962387	0.102889	0.0752453	0.614449	0.0506951	12.4437	13.8546	10.3783	3.47628	0.279361
Control group	125-day-old	1.70795	0.0238425	0.0205331	0.397911	0.0208447	8.23134	0.724095	0.0810253	4.6702	9.72192	0.0418579	2.76278	0.0625907	0.0988052	0.0881598	0.100799	0.749473	0.0476711	14.354	13.2789	9.57765	3.70121	0.318283
Control group	125-day-old	2.14759	0.0364093	0.0275647	0.497409	0.0226104	8.23134	0.785031	0.0995902	5.3217	9.44857	0.0418579	2.60345	0.0631178	0.0966473	0.105224	0.085143	0.640004	0.0398016	13.7118	14.819	10.744	4.075	0.256543
Antibiotic group	125-day-old	1.89596	0.0229977	0.0157515	0.505465	0.0163957	8.28977	0.635259	0.066555	3.98922	9.44792	0.0332152	2.10869	0.0410535	0.0753412	0.0762352	0.0740012	0.598234	0.0462703	11.0879	13.0489	10.1917	2.85716	0.257682
Antibiotic group	125-day-old	1.80942	0.0201679	0.0248248	0.444561	0.0216632	8.02588	0.847008	0.0877233	4.29458	10.9177	0.0361562	1.9544	0.0647366	0.0726214	0.0746112	0.0658751	0.492445	0.0470953	13.0312	14.4608	11.8735	2.58733	0.198548
Antibiotic group	125-day-old	2.60751	0.0316508	0.022663	0.683808	0.0169989	9.23657	0.758666	0.0766961	4.43984	8.32878	0.0304698	2.58181	0.0661485	0.108438	0.107342	0.070787	0.372023	0.0361184	12.8814	12.3583	9.22635	3.13196	0.195392
Antibiotic group	125-day-old	1.96932	0.0229977	0.0226867	0.40761	0.018781	7.55358	0.756836	0.0958194	4.84471	8.93187	0.0353163	2.30623	0.0542298	0.0951147	0.115549	0.0733861	0.561595	0.0739419	13.0797	14.0754	9.81914	4.25622	0.325407
Antibiotic group	125-day-old	2.0668	0.0171744	0.0280026	0.552266	0.0185683	8.86933	0.755157	0.0625045	4.3343	10.2289	0.0361045	2.09628	0.0567242	0.0788092	0.0673451	0.0626522	0.576513	0.0643763	14.0033	14.3065	11.5037	2.80279	0.200153
Antibiotic group	125-day-old	2.05179	0.0229977	0.0220495	0.439082	0.0202787	7.7635	0.778017	0.0796835	4.73637	9.26351	0.0367878	2.78998	0.0578657	0.100122	0.102947	0.0936147	0.768761	0.0535604	13.2051	13.9337	10.1784	3.7553	0.284382
Probiotics group	125-day-old	1.07852	0.0267355	0.0223086	0.443018	0.0133194	7.35178	0.867296	0.0614401	4.68706	10.4119	0.0305279	2.19338	0.0557535	0.0863884	0.0832948	0.0654484	0.525982	0.0538544	12.0176	14.2643	11.3962	2.8681	0.238659
Probiotics group	125-day-old	1.95033	0.0271179	0.0282442	0.426428	0.0142405	8.5876	0.868292	0.0581695	4.35892	11.3642	0.0423679	2.23055	0.0561616	0.0857185	0.093395	0.060025	0.489849	0.0567195	13.1635	14.9815	12.1077	2.87382	0.189978
Probiotics group	125-day-old	2.08877	0.0238907	0.0303334	0.543476	0.0184896	8.01711	0.820681	0.0526838	4.91109	8.99738	0.0315386	2.19289	0.0487319	0.0904854	0.0783709	0.076166	0.57788	0.0624681	13.3996	12.8517	9.92639	2.9253	0.222228
Probiotics group	125-day-old	2.31246	0.0270794	0.0270033	0.491636	0.0178369	7.71971	0.780889	0.0722118	4.94205	8.1765	0.0354523	2.87119	0.0629479	0.0985905	0.0973436	0.0911377	0.676738	0.0482177	15.4475	12.8223	9.08586	3.73641	0.278844
Probiotics group	125-day-old	1.79361	0.0267809	0.0280472	0.450479	0.0138551	8.23931	0.92233	0.065964	4.68005	11.174	0.0419399	1.99681	0.0701088	0.0872863	0.0980285	0.0776332	0.587662	0.0567195	13.6113	14.9104	12.2217	2.68865	0.197531
Probiotics group	125-day-old	1.32558	0.0258615	0.0313419	0.472297	0.016568	7.25082	0.916918	0.0526485	4.47914	9.56708	0.0345539	2.40515	0.0609103	0.0818856	0.0911885	0.0637685	0.550644	0.0569039	12.4635	12.5547	10.4748	3.19234	0.240528
Probiotics group	125-day-old	1.8597	0.0228272	0.0315315	0.440768	0.0177077	7.4771	0.868292	0.0579988	4.95073	8.34287	0.0354336	2.83609	0.0540944	0.0949285	0.095521	0.104095	0.587662	0.0629702	13.1087	12.91	9.0511	3.85893	0.29438
Probiotics group	125-day-old	1.9399	0.0265988	0.0271431	0.522358	0.0205268	7.72389	0.901638	0.0704047	4.48747	8.50271	0.0318042	2.51513	0.076588	0.0985999	0.0923655	0.0827924	0.70488	0.0559026	12.955	12.9299	9.53475	3.39517	0.262075
Synbiotics group	125-day-old	3.69812	0.0291585	0.0331488	0.578308	0.0180397	8.18079	0.873616	0.0782874	4.31934	10.7783	0.0354037	2.07585	0.0624009	0.0924193	0.10316	0.0634157	0.378319	0.0581155	13.3654	14.4005	11.7798	2.62074	0.196084
Synbiotics group	125-day-old	2.38274	0.0188703	0.022725	0.447388	0.0126712	7.99927	0.73163	0.0641492	4.66367	10.6628	0.037438	2.06214	0.0654827	0.0847575	0.1036	0.0622457	0.365422	0.0565021	13.2942	14.11	11.5166	2.59341	0.195078
Synbiotics group	125-day-old	3.25252	0.0341066	0.0310485	0.530185	0.0122992	8.48109	0.75702	0.069926	4.65791	10.2086	0.0353941	1.83083	0.0668896	0.0769046	0.0722269	0.0618805	0.426637	0.0473137	13.9056	13.6445	11.2529	2.39157	0.171986
Synbiotics group	125-day-old	3.58651	0.0266957	0.030751	0.566987	0.0169479	8.44871	0.702516	0.0844815	4.86322	10.1679	0.0356818	2.14965	0.066457	0.0853162	0.0882479	0.0646234	0.319643	0.0371357	14.1414	14.3542	11.041	3.31319	0.23429
Synbiotics group	125-day-old	1.87995	0.0369613	0.0254253	0.423721	0.0156281	7.3353	0.766875	0.0516353	4.59851	10.1705	0.0371406	2.24835	0.07075	0.0847967	0.0734677	0.0683361	0.448415	0.0715677	12.5769	12.9819	9.76157	3.22028	0.256047
Synbiotics group	125-day-old	2.02589	0.0291585	0.0286197	0.509318	0.0181827	8.08903	0.710463	0.0710766	4.62053	9.03486	0.0330327	2.53108	0.0542827	0.0877027	0.0887846	0.0895152	0.752054	0.0683777	11.3817	13.3275	9.86606	3.46144	0.304122

## Sheet: Plasma biochemical parameters
Group	Stages	ALT U/L	ALP U/L	α-AMS U/L	AST U/L	CHE g/L	LDH U/L	ALB g/L	AMM umol/L	TP g/L	UN mmol/L	HDL-C mmol/L	LDL-C mmol/l	TC mmol/L	TG mmol/L	GLU mmol/L
Control group	65-day-old	57.4	136	1954	85	555	420	40	217.1	69.4	3.7	0.85	1.33	2.45	0.5	6.4
Control group	65-day-old	62.2	136	2287	55	527	453	43.4	220.6	64.1	3.1	0.67	1.6	2.47	0.4	5.2
Control group	65-day-old	60.8	132	2194	42	561	465	37.6	128.1	64.2	2.8	0.69	1.01	2.24	0.62	5.2
Control group	65-day-old	69.9	138	2137	84	605	545	43.8	151.4	63.6	4	0.77	1.22	2.26	0.41	4.2
Control group	65-day-old	48.6	160	2252	85	495	366	43.2	172	65.4	2.7	0.71	1.33	2.52	0.48	5.2
Control group	65-day-old	62.3	174	2537	50	472	373	39.7	120.5	65.5	3.2	0.69	1.47	2.36	0.64	5.5
Control group	65-day-old	54.9	140	2441	38	601	377	41.8	123.2	65	2.6	0.84	1.21	2.22	0.44	6.1
Control group	65-day-old	54.2	175	2282	39	461	335	40.3	210.5	62.8	2.7	0.85	1.05	2.46	0.42	4.6
Antibiotic group	65-day-old	56.28	164	1851.4	56.4	534	332.2	35.54	159.24	67.8	3.8	0.76	1.08429	2.12167	0.52	5.5
Antibiotic group	65-day-old	36.8	164	1845	56	549	332	36.8	155.1	66.6167	4.1	0.74	1.12	2.25	0.48	5.4
Antibiotic group	65-day-old	54.3	137	1929	50	538	313	35.3	172.5	71	2.6	0.73	1.17	2.16	0.39	5
Antibiotic group	65-day-old	60.4	217	1851.4	56.4	540.333	368	35.54	159.24	62.7	3.2	0.75	1.12	2.2	0.51	5.11667
Antibiotic group	65-day-old	70.7	144	1988	80	548	332.2	34.4	162.9	64.3	4.3	0.76	1.17	2.18	0.53	4.5
Antibiotic group	65-day-old	56.28	113	1873	59	578	286	34.1	140.3	66.6167	3.2	0.75	1.09	1.94	0.58	5
Antibiotic group	65-day-old	56.28	164	1851.4	56.4	495	332.2	37.1	165.4	68.4	1.2	0.62	1	2.12167	0.38	5.11667
Antibiotic group	65-day-old	59.2	209	1622	37	540.333	362	35.54	159.24	65.5	3.2	0.89	0.92	2	0.45	5.3
Probiotics group	65-day-old	66.9	132	1906	43	381	440	40.6	191.6	65.2	2.9	0.64	1.14	2.7	0.41	5.7
Probiotics group	65-day-old	56.8143	134.571	1842.17	111	382	569	44.7	186.7	64.9	3.7	0.82	1.6	2.24	0.74	5.9
Probiotics group	65-day-old	50.2	154	1966	67	405	560	43.3	203.5	63.8	5.8	0.74	1.37	2.67	0.64	5.9
Probiotics group	65-day-old	57.3	113	1807	96	406	525	40.5	290	65.1286	3.1	0.86	1.27	2.3	0.38	5.3
Probiotics group	65-day-old	66.8	139	1967	81	471	545	40.3	182.5	67	3.1	0.73	1.08	2.11	0.57	4.5
Probiotics group	65-day-old	53.9	115	1621	75	420.286	503.667	41.2143	203.5	66.4	3	0.7	1.19	2.18	0.47	4.5
Probiotics group	65-day-old	48.6	168	1842.17	73.7143	429	383	40	200.2	63.9	2.1	0.85	1.26	2.31429	0.4	5.6
Probiotics group	65-day-old	54	121	1786	43	468	503.667	39.1	170	64.7	1.7	0.58	1.17	2	0.34	5
Synbiotics group	65-day-old	59.15	152	1353	53.8333	604	373	42.6	189.867	70.5	2.87143	0.878333	1.55	2.53	0.61	4.66
Synbiotics group	65-day-old	56.2	155.5	1745	55	604	378.167	40.5	248.5	68.4	3.7	1.01	1.49667	2.526	0.53	4.8
Synbiotics group	65-day-old	59.15	175	1988	51	548.333	431	43.5	139.9	71.2	4	0.92	1.35	2.526	0.48	5
Synbiotics group	65-day-old	62.1	178	1852.33	52	446	321	38.2	145	63.2	2.7	0.66	1.63	2.53	0.52	4.4
Synbiotics group	65-day-old	59.15	124	1388	53.8333	515	388	41.6	295.9	67.5167	4.1	0.84	1.51	2.58	0.53	4.66
Synbiotics group	65-day-old	59.7	139	2351	45	489	378.167	38.8	133.5	65	1.5	0.82	1.42	2.48	0.53	4.7
Synbiotics group	65-day-old	59.15	165	1852.33	47	632	400	40.5	176.4	67.5167	1.8	0.878333	1.49667	2.51	0.58	4.4
Synbiotics group	65-day-old	58.6	155.5	2289	73	548.333	356	38.3	189.867	66.8	2.3	1.02	1.52	2.526	0.46	4.66
Control group	95-day-old	45.2	139	2348	58	422	379	40.5	163.9	75.2	3.3	0.94	1.82	3.05	0.83	6
Control group	95-day-old	61.8	131	2449	94	495	515	40.3	265.367	71.2	3.1	1.02	1.3	2.49	0.87	6.9
Control group	95-day-old	63.2	148	2169	74	595	554	39.5	369.3	75.8	3	0.87	1.27	2.33	0.92	5.8
Control group	95-day-old	49.1	94	2178	93	507	498	39.2	195.6	73.5	3.5	1.04	1.43	2.51	0.61	9
Control group	95-day-old	64.2	91	1808	49	421	482	41.7	228.4	76.5	4	1.06	2.02	2.66	0.83	4.9
Control group	95-day-old	52.2	165	2257	68	557	368	43.1	271.6	73	4	1.27	1.36	2.61	0.75	7.4
Control group	95-day-old	46.2	126	2098	86	571	464	40.2	363.4	72.2	4	1.23	2.03	2.9	0.67	5.6
Control group	95-day-old	56	95	2186.71	62	562	465.714	39.1	265.367	72	3.55714	1.09	1.32	2.91	0.59	5.6
Antibiotic group	95-day-old	63.1	153	2460	53.8	603	374.429	39.46	187.2	71.4	3.6	1.15	1.51	2.82	0.45	4.7
Antibiotic group	95-day-old	54.2167	94	2074.4	61	542.833	420	42.6	236.36	76.1	3.7	1.16	2.27	2.904	0.601667	4.7
Antibiotic group	95-day-old	59.8	127.167	2306	59	580	370	39.46	244.1	73.4	3.6	1.13	1.71	3.12	0.83	4.66
Antibiotic group	95-day-old	48.3	133	1705	53.8	534	403	38.4	279.2	73.6833	4	1.11333	1.34	2.904	0.58	4.4
Antibiotic group	95-day-old	54.2167	127.167	2074.4	51	542.833	512	36.9	236.36	72.2	3.9	1	1.51	2.8	0.76	4.66
Antibiotic group	95-day-old	53.2	74	1404	53.8	485	281	39.8	279.2	73.6833	3.6	1.11333	1.64286	2.904	0.601667	5.1
Antibiotic group	95-day-old	45	168	2497	48	565	332	39.46	236.36	74.9	2.7	1.07	1.79	3.12	0.56	4.66
Antibiotic group	95-day-old	55.9	141	2074.4	50	490	303	39.6	192.1	74.1	3.7	1.17	1.37	2.66	0.43	4.4
Probiotics group	95-day-old	56.9	173	2330	47.3333	427.6	322.667	40.5833	152.1	68.6	3	1.05167	1.72	3.27	0.67	5
Probiotics group	95-day-old	59.6	118.5	2176.8	41	426	287	41.8	162.2	80.2	2.3	1.05167	1.66	2.848	0.45	5
Probiotics group	95-day-old	61.7	74	2068	47	398	319	40.8	171.86	74.6333	2.41667	1.02	1.65	2.95	0.94	5.18333
Probiotics group	95-day-old	86.1	127	2176.8	67	427.6	354	37.1	167.1	80.6	2.1	1.05	1.66	2.32	0.49	4.9
Probiotics group	95-day-old	45.6	94	2375	40	427	300	44.8	151.4	75.5	2.41667	1.29	1.66	2.848	0.625	5.18333
Probiotics group	95-day-old	59.6	72	2042	42	404	322.667	40.5833	171.86	74.6333	2.7	0.83	1.83	2.95	0.69	5.7
Probiotics group	95-day-old	47.7	171	2069	47	427.6	348	42.8	226.5	67.6	2	1.02	1.66	2.848	0.625	5.1
Probiotics group	95-day-old	59.6	118.5	2176.8	47.3333	483	328	36.2	171.86	75.3	2.4	1.1	1.44	2.75	0.51	5.4
Synbiotics group	95-day-old	54	103	2460	63.75	448	420	40.4833	212.2	71	3.4	1.08	1.66	2.96	0.64	4.6
Synbiotics group	95-day-old	111.8	140	2271.6	63.75	412	489	39.7	279.2	70.82	3.4	1.03	1.69	3.01	0.511667	4.78
Synbiotics group	95-day-old	72.4	110	2010	49	540	371	40.4	229.617	71.9	3	0.92	1.63	2.73	0.43	4.6
Synbiotics group	95-day-old	78.3333	97	2271.6	71	438	506	40.4833	315.8	70.82	2.6	1.01333	1.75	2.6	0.69	4.78
Synbiotics group	95-day-old	69.9	148	2274	70	457.714	366	38.8	158	70	3.5	1.06	1.59667	2.82833	0.54	4.5
Synbiotics group	95-day-old	52.2	122.833	2271.6	65	461	437.667	40.8	203.2	70.1	2.9	1.01333	1.45	2.88	0.38	4.7
Synbiotics group	95-day-old	109.7	122.833	2415	63.75	462	437.667	43.1	229.617	70.82	3.2	1.09	1.4	2.79	0.39	4.78
Synbiotics group	95-day-old	78.3333	139	2199	63.75	443	474	40.1	209.3	71.1	3.14286	0.9	1.59667	2.82833	0.511667	5.5
Control group	125-day-old	34.5	65.1667	2306	38	467.667	382	43.86	279	77.3	3.46667	1.1	1.532	2.95	0.53	4.1
Control group	125-day-old	78.8	163	2057	65.1667	515	607	44.3	345.2	72.76	3.8	0.99	1.58	2.72	0.6	4.1
Control group	125-day-old	45.6	192	2415	54	467	468	43.86	332.9	72.76	2.9	1.09	1.532	2.78167	0.623333	4.6
Control group	125-day-old	51.7714	235	1897	92	452	565	42.7	404.1	75.4	3	1.26	1.4	2.9	0.48	4.48333
Control group	125-day-old	54.8	144	2356	96	411	542	45.5	332.9	72	3.7	1.18	1.41	2.76	0.75	4.7
Control group	125-day-old	57.3	196	2773	66	447	475.571	42.4	244.9	72.5	3.46667	0.98	1.52	2.73	0.76	4.6
Control group	125-day-old	49.8	162.881	2338	45	467.667	379	44.4	391.3	72.76	2.8	1.1	1.532	2.63	0.623333	4.8
Control group	125-day-old	41.6	145	2306	65.1667	514	386	43.86	332.9	66.6	4.6	1.1	1.75	2.78167	0.62	4.48333
Antibiotic group	125-day-old	49.4	200	3172	34	482	359	46.4	138.9	68.9	4	1.25	1.2	2.62	0.67	4.8
Antibiotic group	125-day-old	43.2	130	3103	39	450	339	43.7	128.3	69.6	3.9	1	1.48	2.57	0.66	4.9
Antibiotic group	125-day-old	27.9	197.5	2783	60	420	383.25	44.525	175.4	69	3.975	1.22	1.31	2.42	0.58	5
Antibiotic group	125-day-old	48.18	253	2001	47.2	549	395	42.8	128.3	68.9	4	1.33	1.17	2.69	0.606	5.2
Antibiotic group	125-day-old	68	207	3173	50	475.25	383.25	44.525	124.6	70.8	4	1.3	1.262	2.594	0.67	4.92
Antibiotic group	125-day-old	52.4	197.5	2466	53	475.25	440	45.2	74.3	66.2	3.975	1.22	1.15	2.67	0.45	4.7
Probiotics group	125-day-old	48	139	2225	49.5	462	337	49	138.9	73.78	3.8	1.21	1.19	3.054	0.5625	6.1
Probiotics group	125-day-old	50.76	154	2438.25	49.5	445.5	383.286	45.1833	198.58	76.6	4.5	1.232	1.84	2.93	0.51	5
Probiotics group	125-day-old	46.5	151	2868	48	453	394	45.5	238	73.78	3.93333	1.28	1.59	3.07	0.5625	4.7
Probiotics group	125-day-old	54.1	142.833	2234	48	445.5	384	39	284.1	73	3.8	1.232	1.7	2.74	0.5	4.2
Probiotics group	125-day-old	59.8	148	2438.25	44	495	482	49.8	198.58	71.9	4.1	1.28	1.44	2.94	0.5625	4.2
Probiotics group	125-day-old	50.76	117	2426	43	382	346	41.5	167.3	71.4	3.7	1.232	1.525	3.054	0.66	4.5
Probiotics group	125-day-old	45.4	148	2438.25	71	481	379	46.3	198.58	76	3.7	1.32	1.525	3.59	0.58	4.65714
Probiotics group	125-day-old	50.76	142.833	2438.25	43	400	361	45.1833	164.6	73.78	3.93333	1.07	1.39	3.054	0.5625	3.9
Synbiotics group	125-day-old	49.1	97	3216	67.5	500	330	41.3	129.1	74.3	4	0.96	1.4325	2.7775	0.74	5
Synbiotics group	125-day-old	48.1	103	2663	61	485	360	46	269.55	71.8	3.35	1.0875	1.74	3.2	0.83	4.8
Synbiotics group	125-day-old	51.4	134	2415	65	465	550	41.8	274.3	72.4	3.5	1.17	1.73	3.04	1.01	4.8
Synbiotics group	125-day-old	46	123	2806	63	499	405	43.925	349.9	73.9	2.8	1.14	1.08	2.39	0.8175	4.6
Synbiotics group	125-day-old	45.9	158	2930	81	487.25	411.25	46.6	324.9	73.1	3.1	1.08	1.18	2.48	0.69	4.8

## Sheet: Plasma free amino acid
Group	Stages	1-Mehis nmol/mL	3-Mehis nmol/mL	Ala nmol/mL	Ans nmol/mL	Arg nmol/mL	Asp nmol/mL	Car nmol/mL	Cit nmol/mL	Cysthi nmol/mL	Cys nmol/mL	EOHNH2 nmol/mL	Glu nmol/mL	Gly nmol/mL	His nmol/mL	Hylys nmol/mL	Hypro nmol/mL	Ile nmol/mL	Leu nmol/mL	Lys nmol/mL	Met nmol/mL	Orn nmol/mL	Phe nmol/mL	Pro nmol/mL	Sar nmol/mL	Ser nmol/mL	Tau nmol/mL	Thr nmol/mL	Tyr nmol/mL	Val nmol/mL	a-AAA nmol/mL	α-ABA nmol/mL	β-Ala nmol/mL	β-AiBA nmol/mL	γ-ABA nmol/mL
Control group	65-day-old	0.615676	10.0206	492.163	1.02151	61.9548	5.49341	11.3661	23.2869	15.5664	6.71596	0.228014	181.089	442.435	32.0713	1.10532	62.7952	95.8813	149.076	114.047	12.1194	40.7078	72.8798	158.061	11.3993	68.8515	132.381	119.797	47.815	242.867	58.225	7.12128	7.15535	0.469246	0.334048
Control group	65-day-old	0.380644	10.8348	416.443	1.04177	65.6513	5.59559	12.8392	22.5627	9.9056	8.98826	0.330797	161.931	555.005	37.0934	1.04147	83.316	108.589	175.64	152.554	12.1232	39.5228	80.2153	160.421	4.69613	72.5538	105.639	121.501	50.9596	249.157	50.3738	7.86384	9.40306	0.173753	0.175363
Control group	65-day-old	1.90006	14.1163	359.619	1.03694	55.2009	5.29789	12.7745	27.3551	15.6456	9.38194	0.218258	148.217	452.759	38.493	1.17688	85.3121	117.224	190.948	133.38	16.695	37.647	81.0742	172.376	4.41469	70.7364	153.616	136.676	58.7312	265.431	68.7529	18.7913	9.10333	0.4995	0.329152
Control group	65-day-old	0.805147	14.2017	419.779	1.26134	63.3809	11.6028	8.1667	25.302	9.30545	12.7487	0.291937	159.132	413.233	31.3603	1.10532	93.3944	98.5738	156.823	178.806	17.1624	66.6274	81.0107	194.479	8.07092	70.1863	139.64	108.867	52.6634	292.59	73.6937	10.8653	9.60038	0.731584	0.28081
Control group	65-day-old	0.448985	14.0639	410.135	1.13901	83.5944	8.16305	9.61135	30.1416	16.5238	11.1093	0.242685	250.505	459.259	39.078	1.10532	74.7159	101.43	153.997	137.514	16.5777	59.6588	85.8214	171.982	6.55442	72.1101	147.382	154.85	52.6889	228.236	72.1079	22.1113	11.2661	0.495355	0.251603
Control group	65-day-old	0.788989	13.263	345.025	0.882978	74.9373	8.95858	11.8789	23.5495	11.1031	9.07265	0.279168	155.955	658.63	38.9996	1.01457	72.6042	93.1235	158.877	118.901	17.1305	48.1033	85.3416	148.286	14.5251	95.9158	139.295	100.626	53.4794	258.704	46.9122	18.2593	8.43341	0.719358	0.263769
Control group	65-day-old	1.52075	8.26661	453.197	0.919834	87.7674	10.2799	8.88234	26.6743	15.6564	11.527	0.264496	182.573	567.569	33.5327	1.10532	77.583	80.9452	164.886	167.006	16.0748	63.3663	77.2404	196.285	13.3791	78.2321	148.504	88.8741	50.0342	229.505	92.1401	15.3033	4.05658	0.621448	0.126476
Control group	65-day-old	0.362359	14.2429	460.026	1.05667	70.3553	7.66969	8.54526	26.3659	10.5764	6.9624	0.308988	248.572	651.126	38.4306	1.01154	93.9043	104.325	168.841	143.173	17.519	59.6258	85.6231	183.066	5.21704	75.5123	102.05	102.401	33.9022	226.77	64.2914	23.4665	7.58582	0.446762	0.251603
Antibiotic group	65-day-old	0.835521	11.6366	445.568	0.938	71.3722	11.4034	11.9564	23.771	8.98815	17.3405	0.310535	188.214	409.571	38.0603	0.994999	75.4564	89.3888	150.546	163.181	15.1083	63.4449	94.3409	214.346	3.83282	94.9492	148.384	179.447	66.377	222.481	56.6429	20.6979	9.14927	1.71276	0.146418
Antibiotic group	65-day-old	2.11565	8.61416	337.309	0.971589	79.7777	9.41367	8.09654	30.3472	7.54601	14.0986	0.664452	261.141	441.147	38.9648	0.555268	61.252	108.75	168.847	132.489	15.2303	55.7786	85.2056	247.837	3.72332	87.2946	115.572	172.331	47.53	243.76	67.6982	33.3983	4.5104	1.45498	0.133486
Antibiotic group	65-day-old	0.365275	11.6366	445.568	0.640668	74.3823	4.38044	10.6058	31.6765	3.01582	7.03128	0.113649	169.888	460.562	34.6621	0.994999	56.1046	73.5016	150.546	106.264	13.8218	45.959	84.9781	214.346	3.72332	67.8862	101.879	151.479	15.1784	196.376	60.0871	13.4707	3.17935	1.42575	0.212181
Antibiotic group	65-day-old	0.949622	11.1923	348.162	0.81959	84.4987	3.05527	9.66574	24.8175	6.21817	10.156	0.152115	211.733	441.147	39.8582	2.14372	61.7721	89.3888	143.648	141.112	15.2303	52.7783	85.8348	182.581	4.04696	70.6402	103.833	137.425	65.1977	222.481	56.6429	26.4773	6.31689	1.29542	0.280266
Antibiotic group	65-day-old	1.43692	11.6366	315.098	1.03763	57.628	16.4621	13.7402	31.639	7.54601	9.84552	0.310535	154.651	328.83	38.0603	0.994999	66.8233	100.655	162.407	132.489	14.6409	35.9664	78.4305	162.358	2.39058	87.2946	108.958	151.479	54.7327	256.727	72.6167	24.103	5.12483	1.12882	0.229385
Antibiotic group	65-day-old	0.768334	12.1113	549.583	1.72505	55.118	2.00559	13.5169	35.044	6.71687	13.0828	0.310535	234.701	492.309	40.0343	1.07535	63.2634	89.3888	150.546	99.4299	13.2727	55.7786	85.8348	195.211	4.62293	87.4424	89.3707	98.3476	47.53	222.481	47.7916	33.8892	4.6405	0.982421	0.186179
Antibiotic group	65-day-old	0.685961	10.8043	570.704	1.43033	111.659	19.8221	6.65876	30.3472	9.92016	11.1896	0.311922	211.733	514.464	33.6758	0.994999	58.1719	81.0169	127.281	132.489	19.36	65.0739	86.2188	258.42	3.72332	108.713	108.958	151.479	56.0557	222.481	48.0926	24.103	8.14596	1.98007	0.114693
Antibiotic group	65-day-old	0.43969	15.461	552.554	0.738167	103.785	8.76667	10.6058	35.1353	10.4169	6.7725	0.310535	261.804	441.147	41.1666	0.205659	63.2634	83.0209	150.546	152.457	15.1779	71.4492	85.8348	239.67	3.72332	94.1364	94.7085	169.843	27.6385	193.063	43.5713	16.6845	5.86674	1.42575	0.394838
Probiotics group	65-day-old	0.543811	11.693	374.41	1.21272	83.7008	9.91499	2.7572	23.537	13.5227	9.61429	0.247238	221.9	481.405	36.871	3.02349	67.4949	85.33	129.535	130.369	14.1991	59.3429	77.8677	145.538	3.95075	79.588	81.0256	85.0999	17.6153	214.947	83.4433	16.7519	7.42575	0.327094	0.113363
Probiotics group	65-day-old	0.783217	13.2091	323.174	0.155397	92.9507	8.83818	17.6892	16.7047	13.5227	8.92867	0.268224	198.582	403.117	41.677	1.71128	67.4949	85.8743	141.184	136.973	13.8519	66.6873	86.0864	171.493	7.4631	87.1393	84.714	130.905	27.2462	220.345	66.506	4.52909	6.52354	0.151787	0.164691
Probiotics group	65-day-old	0.412111	12.7112	364.116	0.510234	98.5159	7.76328	7.61275	23.537	14.1623	6.39096	0.26275	189.602	443.839	42.4376	1.71128	66.8489	86.5313	140.792	155.673	13.9465	67.1939	76.2777	163.763	0.976401	81.3968	100.33	137.899	23.0455	252.01	88.1182	15.6798	2.6127	0.327094	0.135359
Probiotics group	65-day-old	0.504417	12.0108	291.881	1.15979	83.7008	8.83818	18.3892	25.8805	16.9825	9.41123	0.30193	210.257	436.562	39.6065	1.71128	53.6607	80.4037	142.11	103.316	17.0564	47.5894	78.3812	164.64	4.17228	81.8946	107.455	122.936	26.1518	206.382	85.2125	22.5422	7.65728	0.573477	0.164691
Probiotics group	65-day-old	0.378457	9.41831	359.511	1.18109	66.0788	6.73159	8.82258	26.3985	12.8171	7.9463	0.247238	161.985	378.43	40.548	1.71128	70.6867	95.2827	143.179	115.265	14.538	59.3429	86.6555	141.805	2.85072	82.6862	112.874	119.067	17.3385	218.98	52.8364	22.9727	3.94364	0.327094	0.131553
Probiotics group	65-day-old	0.504417	11.9349	275.965	1.44889	72.1946	10.649	10.7196	27.5898	9.5859	8.58443	0.140377	197.392	417.839	36.811	0.858872	66.7287	90.8603	154.124	170.794	11.6029	63.8565	66.5302	163.763	8.59562	84.8149	110.598	82.9792	19.5052	222.042	72.9291	22.4758	3.83439	0.307304	0.241531
Probiotics group	65-day-old	0.475349	7.02265	275.921	1.23167	97.2474	8.83818	9.04665	24.3652	14.0658	7.35639	0.262909	202.026	363.681	39.5774	1.71128	73.9753	76.8377	137.365	136.973	14.1991	66.0117	81.6966	195.339	3.49188	83.0943	94.6444	108.881	24.3447	220.345	48.2136	4.80741	11.0048	0.275808	0.164691
Probiotics group	65-day-old	0.433555	15.5438	323.568	0.976686	75.2172	9.13202	10.7196	20.2835	13.5227	10.4432	0.247238	197.392	417.839	39.0905	1.7034	73.069	85.8743	141.184	146.423	14.1991	44.7185	73.5541	163.763	1.57051	80.8754	110.999	83.2804	39.5105	207.708	46.1546	15.6798	5.00017	0.327094	0.201649
Synbiotics group	65-day-old	0.791662	12.132	378.875	1.06582	88.6398	6.5762	8.59805	34.8129	19.9443	11.5187	0.280694	183.607	509.441	35.444	1.00132	63.8018	106.565	157.555	143.935	15.8064	56.8695	104.321	213.212	5.14193	97.2395	121.255	117.325	67.549	264.186	57.4029	18.5803	9.39665	1.34744	0.140979
Synbiotics group	65-day-old	1.27807	12.132	442.93	0.971328	88.6398	7.38709	11.9004	40.9844	22.4607	7.45067	0.26862	234.53	517.451	35.0496	1.00132	76.9199	102.816	157.917	138.584	14.4805	67.8177	77.0035	188.855	6.09603	73.5149	127.044	125.59	45.2325	253.364	65.0902	18.3643	7.89304	1.48575	0.746893
Synbiotics group	65-day-old	0.665611	13.7466	338.822	0.883788	98.9015	9.20924	7.02951	35.1079	18.7921	12.6922	0.280694	164.125	517.451	35.0496	0.836859	55.0661	106.565	157.555	133.236	14.194	55.5938	79.5691	196.406	6.09603	80.7875	110.865	110.356	29.5727	391.494	57.4029	22.7313	4.91785	1.16881	0.594705
Synbiotics group	65-day-old	0.924881	12.1568	391.401	0.939046	88.6398	7.38709	3.86476	34.8129	16.5776	13.8973	0.280694	146.175	427.435	35.0496	1.10386	52.093	100.109	167.242	143.935	12.4734	56.8695	93.8493	172.232	4.8742	68.8007	121.255	117.325	30.7048	239.757	51.8315	18.3643	8.58599	1.27978	0.696134
Synbiotics group	65-day-old	0.898443	13.8153	282.544	0.787047	78.2119	5.74108	7.02951	29.4803	21.7419	7.18863	0.280694	183.607	517.451	34.9652	1.0249	51.5724	128.021	192.205	155.463	15.8433	60.8836	91.7441	188.855	7.56605	86.37	125.431	116.572	34.1708	286.85	76.0752	23.7025	7.29969	1.34744	0.594705
Synbiotics group	65-day-old	0.831998	13.5641	513.832	0.655699	100.078	5.00485	7.02951	34.8129	18.7921	18.7489	0.280694	158.285	601.091	36.2467	1.00132	83.3576	106.565	119.099	127.093	14.4805	45.5887	64.5491	173.568	6.53142	75.247	126.438	112.758	47.3715	179.727	36.9482	17.3257	8.25673	0.896737	0.594705
Synbiotics group	65-day-old	0.898443	8.32123	391.401	0.883788	79.1612	7.38709	5.43773	38.7499	13.2361	17.3487	0.24562	177.74	531.838	35.0496	1.03967	63.8018	106.565	157.555	165.302	14.0853	54.4635	52.3155	188.855	6.09603	83.5527	116.494	121.349	46.4261	264.186	57.4029	18.3643	4.7479	1.34744	0.794813
Synbiotics group	65-day-old	0.898443	11.1878	391.401	0.883788	86.847	10.4041	5.3466	29.7423	18.7921	12.6922	0.327841	220.789	517.451	33.5424	1.00132	63.8018	95.3132	151.309	143.935	14.4805	56.8695	73.2018	188.855	6.36656	80.7875	121.255	117.325	77.9448	233.922	57.0694	9.48163	7.29969	1.90612	0.594705
Control group	95-day-old	6.67932	11.6044	358.501	0.336461	117.443	13.4401	15.4597	40.5512	8.09798	94.4326	24.5157	235.375	594.526	44.3751	0.524206	49.9309	108.961	140.611	144.947	16.2769	61.5582	71.8749		0.395194	93.1364	127.019	119.966	43.2535	217.145	60.82	11.5069	6.32064	0.659371	0.208972
Control group	95-day-old	3.68866	18.785	359.847	0.43899	74.5371	12.7664	10.9305	41.7745	6.8267	39.2745	27.5642	257.479	507.487	40.9208	0.594029	21.2187	94.0601	137.34	113.985	13.3347	73.1455	68.4594	165.955	0.357161	89.0788	140.855	125.646	46.2989	232.214	61.7925	12.1567	8.97174	0.552825	0.953876
Control group	95-day-old	8.64769	13.5778	371.493	0.5214	67.0862	8.16722	4.80328	43.5432	6.04552	138.553	28.421	146.366	405.404	56.4777	0.547699	31.7554	105.485	166.691	98.1087	9.26007	54.9885	97.2488	180.889	0.395194	90.6649	145.906	89.8607	38.054	210.555	68.3289	12.1567	11.2572	0.720249	0.146603
Control group	95-day-old	6.44594	11.1175	281.789	0.536291	44.9594	8.21011	11.8008	42.7874	5.3413	58.1611	37.4096	149.783	346.601	37.3461	0.549134	23.2242	86.7304	137.481	96.188	10.3277	38.4384	68.0495	120.827	0.619155	57.8692	118.691	90.381	48.6583	204.526	60.0052	12.1567	6.9373	0.647106	0.965704
Control group	95-day-old	5.21062	14.853	358.501	0.504236	78.9855	6.73017	11.3302	36.3218	2.54869	138.926	35.0397	168.244	332.179	40.4125	0.553767	22.8768	78.4063	114.295	75.7596	12.7632	47.5179	92.1881	120.594	0.395194	82.6531	154.573	79.0615	48.8919	194.78	52.3894	14.0823	11.2573	0.659371	0.925738
Control group	95-day-old	4.66974	11.663	383.131	0.443878	109.373	8.16187	10.9305	36.873	5.4	97.2489	24.5157	228.824	622.934	39.9379	0.553767	56.2053	75.6247	111.359	178.101	12.7632	54.8723	98.6126	145.061	0.350154	71.8882	131.245	111.492	38.2725	213.223	60.0544	13.4113	9.69003	0.777065	0.668137
Control group	95-day-old	7.58342	12.199	358.501	0.511283	101.415	8.21335	11.2586	43.5546	6.37334	94.4326	1.89331	236.252	569.808	41.0449	0.553767	45.5484	81.4985	145.283	112.239	14.6166	62.9213	72.9446	165.774	0.395194	81.5689	156.298	98.8647	43.4171	229.237	56.9907	16.5775	8.69588	0.429242	0.720171
Control group	95-day-old	6.1322	18.895	396.244	0.528675	119.943	13.1984	10.9305	40.7722	7.73063	94.4326	16.7666	237.867	383.782	49.216	0.553767	50.8445	90.1095	171.826	185.586	12.7632	56.206	83.776	157.099	0.395194	85.6919	132.603	131.97	52.6311	204.106	60.0544	5.20553	7.92814	0.829741	0.755896
Antibiotic group	95-day-old	9.89237	13.7445	280.507	0.459697	92.9187	11.4689	8.966	29.5148	5.63574	93.5614	34.827	193.751	472.115	38.1371	0.203848	27.3449	64.9234	85.7148	150.6	10.7949	52.8739	79.9452	152.99	0.663121	81.6642	116.371	160.914	59.9967	157.257	45.6109	0.76667	4.58062	3.4251	0.190393
Antibiotic group	95-day-old	9.00261	13.3275	252.025	0.435921	67.2454	11.7336	11.0578	41.8545	7.40572	61.4076	36.6856	175.66	534.21	40.9907	0.184061	26.5055	72.0965	110.86	134.57	13.8109	40.6106	80.8919	199.35	0.245491	75.6886	148.607	141.511	60.8571	183.846	66.6989	4.47161	3.75055	2.5478	0.229622
Antibiotic group	95-day-old	8.9595	15.0655	229.67	0.504009	92.8905	10.9944	12.9364	31.8016	8.6667	246.758	41.3935	231.424	539.115	41.0252	0.212471	30.4404	105.91	157.944	124.837	10.0421	40.6106	79.9452	143.264	0.663121	75.6886	152.327	107.08	53.0615	183.846	45.6109	4.47161	6.49547	2.5478	0.172709
Antibiotic group	95-day-old	8.9595	13.4305	252.025	0.441377	44.5272	11.6412	8.966	30.5126	6.68548	15.0069	36.6856	175.66	472.115	36.2857	0.212471	27.3449	70.541	109.224	102.418	10.826	34.0758	81.6329	88.7379	0.663121	75.6886	116.371	59.4891	36.6406	206.03	32.7565	0.738919	3.91025	1.59406	0.470994
Antibiotic group	95-day-old	8.9595	13.7445	252.025	0.459697	72.4133	10.2754	5.66285	31.8235	6.68548	93.5614	29.2717	129.363	503.722	34.7785	0.137732	18.4848	74.9872	126.705	124.837	8.15002	30.4027	73.3484	118.245	0.663121	75.6886	89.2175	61.1992	53.0615	222.359	51.642	1.75963	2.26866	1.61654	0.148635
Antibiotic group	95-day-old	8.74288	12.4299	216.155	0.436035	41.6498	8.35849	6.15704	24.2522	6.68548	134.673	36.6856	137.871	286.812	38.1371	0.212471	14.7483	72.0965	110.86	84.5502	8.95776	24.3185	79.9452	143.264	1.19242	75.6886	79.6343	63.0669	53.0615	183.846	26.5607	9.21473	2.45593	2.5478	0.229761
Antibiotic group	95-day-old	8.20016	13.9923	252.025	0.466725	59.0727	10.9944	9.31916	33.6416	6.47436	46.2221	41.2502	175.868	472.115	37.6053	0.212471	39.2797	62.5209	99.7595	124.837	10.826	50.0258	86.4865	137.966	0.365299	67.0347	119.447	122.528	50.193	175.837	52.279	4.47161	3.91025	3.14215	0.165242
Antibiotic group	95-day-old	8.9595	14.2215	281.769	0.474114	67.2454	12.4887	8.66276	31.0121	5.2449	57.3007	36.6856	185.681	496.714	38.1371	0.324244	34.611	53.6967	85.8153	152.049	13.2001	51.9667	77.3664	162.297	0.849275	78.3669	108.996	140.852	57.62	157.745	43.7281	9.87811	3.91025	2.96119	0.229622
Probiotics group	95-day-old	5.05962	11.3327	307.576	0.511738	69.7321	10.8459	9.44085	30.2368	7.16861	59.1626	0.463115	213.621	583.849	34.8594	0.459405	39.9988	79.9449	119.779	136.088	10.0357	59.9895	73.0504	143.911	6.66633	80.8398	116.014	123.16	48.3271	204.263	57.5906	0.657284	2.69979	3.10311	0.157714
Probiotics group	95-day-old	2.66165	12.7099	231.215	0.369538	57.1852	13.149	2.07419	30.2368	8.43	48.4865	0.463115	201.414	423.082	33.6707	0.312886	22.6693	57.5556	108.495	88.7416	10.7569	36.3861	75.4474	154.65	6.66633	82.9293	112.158	113.796	48.9016	160.793	38.0246	0.783838	1.12712	0.977258	0.196367
Probiotics group	95-day-old	5.05962	11.8048	273.177	0.538337	108.865	9.13768	2.04206	30.2368	6.82635	59.1626	0.463115	206.21	400.572	41.3045	0.312886	16.7893	78.4574	128.685	107.981	11.0248	83.2277	77.5236	154.65	10.0921	74.8028	121.433	113.796	55.9145	237.034	47.6277	0.657284	1.13421	1.71554	0.164645
Probiotics group	95-day-old	10.2392	12.9411	227.438	0.60472	58.5047	11.3099	3.29546	35.5947	5.59925	83.9626	0.616215	215.505	512.716	42.0749	0.312886	45.234	68.4401	108.495	99.0516	10.7569	64.5839	67.3009	165.507	6.66633	73.875	118.071	98.7396	43.9101	205.347	41.3276	0.663546	4.35504	1.22331	0.179138
Probiotics group	95-day-old	5.05962	13.6804	281.672	0.43899	58.129	10.0719	2.67613	35.5561	7.16861	35.046	0.18306	213.621	484.094	31.7453	0.329385	31.1194	68.4401	95.5688	95.2175	9.7381	32.4244	73.0504	143.302	6.66633	78.1095	115.037	100.531	47.3083	205.347	51.1476	0.657284	0.998411	1.05935	0.179138
Probiotics group	95-day-old	5.05962	13.4866	391.032	0.480252	52.9434	11.5469	0.775639	23.515	7.16861	59.1626	0.516804	213.621	410.983	37.9845	0.463171	17.4559	68.4401	108.495	106.382	9.72254	43.0657	80.7906	154.067	2.63078	78.1095	116.014	99.7737	44.2986	272.286	50.3232	0.551754	1.40085	2.21466	0.252225
Probiotics group	95-day-old	6.8476	12.7099	296.222	0.545612	82.7653	14.7671	3.29546	24.5476	5.55875	32.3514	0.536382	252.874	484.094	37.9845	0.0956471	31.1194	66.7773	106.632	107.981	10.7569	51.7903	63.5235	154.65	7.27614	85.2185	108.208	113.796	48.9016	180.205	47.6277	0.657284	7.18312	1.71554	0.179138
Probiotics group	95-day-old	0.490077	13.0139	361.445	0.60472	69.7321	11.5469	2.76388	31.9705	9.42868	95.9666	0.463115	192.104	573.364	44.2524	0.21682	44.5693	59.4654	91.8087	122.407	13.2637	53.0668	73.7163	166.46	6.66633	70.9916	121.174	146.777	53.6509	177.5	47.3527	0.629998	2.69979	1.71554	0.124738
Synbiotics group	95-day-old	6.69732	15.2738	253.19	0.436035	84.8891	14.1168	15.099	40.8622	8.36807	55.6856	0.420529	174.531	607.271	40.1136	22.2436	50.239	75.7599	83.7455	107.856	10.4679	64.7199	83.18	130.134	2.08256	70.9375	133.817	124.595	52.6009	209.813	48.5419	0.375285	6.28963	2.69076	0.164732
Synbiotics group	95-day-old	8.06765	12.6912	300.301	0.361962	102.118	11.0054	8.23792	44.882	7.51066	55.5801	0.140007	238.136	570.001	39.5871	15.0923	39.3667	75.7599	130.703	133.36	9.86266	76.4576	83.18	146.091	2.08256	68.6118	116.549	91.7882	41.599	237.645	45.0748	0.421049	6.32574	1.72726	0.164732
Synbiotics group	95-day-old	8.87447	12.0734	347.858	0.405344	102.118	6.01832	3.57558	24.9466	8.39926	85.805	0.266425	215.317	560.273	39.4413	15.6272	29.1973	74.1517	101.713	137.622	9.82557	64.7199	80.6878	130.718	1.50934	75.346	116.549	114.858	39.2978	209.813	45.0748	0.426679	6.32574	2.2217	0.222354
Synbiotics group	95-day-old	6.69732	18.7947	451.882	0.361962	102.118	9.52914	8.23792	34.472	9.19739	86.4705	0.238739	223.011	560.273	39.3493	17.4556	40.8703	75.7599	83.6974	131.836	11.7912	57.7294	83.18	139.69	3.40004	78.4873	108.253	94.286	43.8323	220.346	40.687	4.87492	6.32574	1.72726	0.148694
Synbiotics group	95-day-old	4.75227	14.3326	287.047	0.224279	116.266	9.01153	8.23792	34.472	8.71491	70.8853	0.266425	174.194	576.108	40.5969	17.4556	39.2846	75.7599	101.713	165.785	11.7912	64.7479	84.7501	161.426	2.55682	85.9081	109.169	114.858	62.2411	227.674	40.2586	11.4931	7.28255	1.55739	0.12315
Synbiotics group	95-day-old	6.69732	15.2738	335.412	0.229232	106.615	9.52914	6.96661	24.1987	8.82328	70.8853	0.266425	215.317	421.705	40.0378	21.3076	41.7928	84.9187	101.713	150.475	11.7912	64.7078	97.0117	185.73	0.996398	80.6557	92.5423	114.858	52.6009	209.813	52.8562	4.87492	6.32555	1.00905	0.164732
Synbiotics group	95-day-old	5.54654	15.2738	459.319	0.306916	89.9423	9.44631	8.23792	40.2985	7.56295	70.8853	0.266425	245.217	608.419	40.0378	17.4556	40.8703	75.7599	106.522	136.424	14.2285	59.9567	75.8237	148.965	2.16997	67.4755	118.896	137.311	61.904	184.851	51.4047	6.28472	5.7798	1.72726	0.164732
Synbiotics group	95-day-old	6.24565	18.4769	347.858	0.569967	112.878	7.57644	7.31047	31.644	8.36807	70.8853	0.266425	236.815	578.131	41.1388	13.0075	45.3412	68.2094	103.895	137.622	14.5715	64.7199	77.6267	148.965	1.86276	75.346	136.618	126.312	66.7312	178.551	36.7001	10.2486	5.95118	1.15741	0.164732
Control group	125-day-old	1.44522	16.9967	329.08	28.3201	94.8842	13.3014	23.204	36.339	9.9715	12.5483	5.08525	175.45	436.075	46.6894	20.2724	67.5063	86.2894	142.493	141.399	14.0235	68.9822	92.9134	183.794	2.24807	82.9929	137.877	113.607	61.0767	237.373	68.476	2.67816	6.58163	0.608517	1.80972
Control group	125-day-old	0.777766	17.7112	327.223	39.2215	84.841	10.8508	22.6873	38.6163	10.7487	12.5483	5.08525	156.037	566.308	45.5145	20.2724	71.5522	96.6954	161.259	128.75	12.6967	74.3123	90.7248	183.794	2.24807	81.3047	148.759	119.871	58.0979	273.556	55.0445	3.21125	6.48281	0.813938	1.54444
Control group	125-day-old	0.253735	8.13589	312.994	11.9681	81.5123	9.39858	10.936	32.4513	6.20933	5.43125	3.81414	155.747	599.492	44.7162	21.4299	67.5063	93.7101	155.251	133.441	11.886	71.5302	85.52	183.794	2.24807	83.6119	123.668	115.907	63.069	258.454	38.8397	2.074	7.20585	0.608517	1.80972
Control group	125-day-old	0.28576	9.68436	275.728	19.2925	100.215	12.5635	18.7579	38.499	9.91072	12.5483	5.08525	155.207	566.308	46.8775	21.4493	77.0635	88.4003	148.391	124.133	12.727	80.1368	90.3829	200.147	2.24807	81.3047	143.547	119.871	62.0701	248.85	50.426	3.23162	6.9093	0.49995	1.90433
Control group	125-day-old	1.89521	16.9734	303.799	22.5318	78.0324	10.8457	17.0258	40.0782	13.9752	12.5483	6.31102	134.342	547.132	47.8817	21.0844	67.5063	93.5232	143.869	135.458	12.727	57.0922	90.7248	153.428	2.23499	75.5264	127.248	108.8	71.2957	253.393	62.4362	2.67816	6.75448	0.608517	1.86991
Control group	125-day-old	0.927909	14.0043	329.142	22.1612	69.5606	8.30042	21.6331	37.8012	12.4582	19.1823	5.04376	141.595	603.371	36.3067	18.3641	67.5063	74.3756	122.186	135.458	11.9317	68.9822	90.7248	187.216	2.39455	81.3047	137.877	127.569	62.0701	196.423	55.0445	2.53231	6.9093	0.608517	1.96961
Control group	125-day-old	1.54698	13.9176	312.994	22.5318	84.841	10.6597	13.5332	32.4589	9.9715	6.94979	6.27125	171.854	665.132	42.0752	19.0345	79.4482	74.6562	130.481	142.425	12.1409	61.8395	90.7248	194.386	2.28362	79.6801	137.877	133.472	62.0701	196.921	55.0445	2.3416	7.52174	0.727871	1.68138
Control group	125-day-old	0.290687	13.9176	312.994	14.2273	84.841	10.8457	18.2539	51.748	6.52686	18.6298	3.9861	155.747	546.645	47.6681	20.2724	41.9614	82.6649	136.011	142.602	13.683	68.9822	94.0828	183.794	2.07911	84.7124	146.162	119.871	56.8114	234.013	55.0445	2.67816	6.9093	0.392307	1.88867
Antibiotic group	125-day-old	0.351931	9.71844	520.808	58.487	105.934	14.5878	18.1504	31.9222	15.0143	11.1077	5.30901	130.49	682.1	46.5629	17.0027	82.2738	118.2	186.277	167.802	16.5225	43.9271	94.4565	228.706	2.38478	98.1154	153.347	145.845	70.9747	333.013	49.0679	3.44759	8.59592	1.05086	1.74344
Antibiotic group	125-day-old	0.509865	10.9862	302.586	55.8633	81.2576	12.4352	16.9425	34.9049	12.5051	5.3993	4.11132	132.92	738.857	44.0734	17.0027	82.5159	103.39	184.535	132.045	16.1555	37.7542	93.688	224.842	2.38478	102.317	157.959	147.493	64.1056	324.263	48.7876	3.44759	8.10516	0.979634	1.46863
Antibiotic group	125-day-old	1.9373	18.842	265.963	51.2075	105.516	9.87562	17.062	28.3391	4.41544	15.6425	5.30901	133.41	744.004	51.0303	17.7296	50.1259	81.2581	140.519	133.492	16.1555	86.1069	92.963	245.441	2.28826	87.7654	153.347	147.493	63.3252	226.357	53.7767	3.67239	8.59592	1.24272	1.48015
Antibiotic group	125-day-old	0.885364	19.2204	483.455	57.8954	105.516	9.33984	11.8835	48.0463	6.28772	12.7996	4.40091	136.82	815.689	47.7885	17.0027	78.0862	90.6334	147.468	152.983	16.1555	55.4717	98.3278	239.325	2.59442	97.572	136.666	165.634	67.9545	251.768	49.0679	3.43568	6.97742	1.25881	3.03565
Antibiotic group	125-day-old	1.3161	18.2788	393.203	55.8633	123.539	13.72	17.062	34.219	9.12801	11.1077	7.4148	133.41	739.369	47.7885	16.2759	73.2504	98.3704	164.7	143.097	15.2257	58.44	92.963	185.899	2.38478	97.572	165.415	131.001	66.555	283.85	49.8844	3.44759	10.0809	0.722268	1.89473
Antibiotic group	125-day-old	0.311626	15.4092	393.203	55.8633	111.333	14.6529	21.2715	27.8823	7.41754	10.5894	5.30901	133.41	744.004	49.4872	17.0027	73.2504	98.3704	164.7	188.478	16.7185	51.1303	85.3798	224.842	2.27165	102.09	153.347	147.493	74.8122	283.85	43.8228	3.23471	9.2202	1.05086	1.7458
Probiotics group	125-day-old	0.211036	17.1677	274.042	33.4929	85.1494	5.91465	13.9739	40.6585	13.8972	1.73105	5.90315	164.927	517.49	36.2597	2.63817	48.6221	92.0454	125.636	124.491	14.0963	43.9709	82.0353	126.852		65.0321	98.8503	102.829	57.2215	235.082	47.1766	3.56783	6.9744	0.585818	1.56609
Probiotics group	125-day-old	0.761548	17.1677	257.077	35.0133	89.7783	5.0713	13.9739	32.1539	12.5758	4.79873	3.05648	123.645	462.958	41.6216	16.2938	76.9536	100.344	164.096	120.554	13.3834	47.9893	85.4514	145.339	3.04621	72.9067	131.698	105.912	60.3073	303.892	63.5126	3.69903	8.19384	0.585818	1.65861
Probiotics group	125-day-old	0.435586	16.3839	310.015	34.5239	85.4183	9.6377	9.33267	42.2607	10.5718	0.517932	5.90315	177.43	517.49	40.1589	16.2938	61.6078	95.5893	145.707	125.781	12.7278	47.4398	84.7528	116.851	1.59629	69.1129	151.009	114.6	61.8372	257.01	65.3608	3.95794	6.9744	0.585818	1.39875
Probiotics group	125-day-old	0.482357	18.6578	301.66	35.0133	85.1494	8.71654	13.9739	36.3997	9.70915	3.03023	5.51756	159.413	518.534	39.2907	18.5363	68.3877	92.6898	150.662	108.325	14.0963	39.4555	95.4094	155.714	2.38013	70.0854	133.676	111.622	59.0923	241.706	55.7456	3.69903	5.54526	0.393857	1.72626
Probiotics group	125-day-old	0.470656	17.6911	301.66	35.0133	83.4304	6.98568	18.8632	37.7496	10.8793	18.8097	5.90315	159.413	607.172	40.8696	16.2938	53.3138	95.5893	145.707	124.491	14.9364	36.4379	77.2512	202.854	1.58065	78.6422	149.437	118.834	59.2746	257.01	65.4361	3.75316	6.2942	0.585818	1.6161
Probiotics group	125-day-old	0.163546	17.1677	301.66	33.9053	85.1494	6.98568	11.1971	56.7462	9.63758	7.16511	9.13541	171.651	517.49	39.2907	21.143	74.611	95.5893	145.707	124.491	14.0963	54.9531	87.3642	162.646	2.2848	69.6543	143.455	111.622	60.6491	257.01	57.6792	3.67804	7.91154	0.859832	1.85563
Probiotics group	125-day-old	0.524372	15.737	284.143	29.9249	90.7608	5.58823	16.3595	40.6585	8.88403	14.103	5.90315	159.413	481.297	39.2907	23.0607	47.7588	97.2782	142.434	143.306	15.367	43.9709	85.3774	216.713	2.49962	62.1465	127.608	111.622	63.7688	247.359	65.6663	2.82831	6.83364	0.585818	1.81483
Probiotics group	125-day-old	0.435586	17.3689	383.023	43.2198	76.3592	6.98568	14.1169	38.6411	10.8793	7.16511	5.90315	159.413	517.49	37.5438	16.0909	61.6078	95.5893	145.707	124.491	14.0671	37.5498	85.3774	174.198	2.60591	69.6543	133.676	115.935	60.3073	257.01	40.8562	4.4089	7.06793	0.503765	1.63262
Synbiotics group	125-day-old	0.415638	16.3727	252.288	21.5636	90.285	8.75432	13.796	31.6085	13.1113	10.2546	2.94568	137.846	498.63	40.8983	34.0804	55.0163	101.404	193.838	143.732	14.1595	57.2425	88.0808	119.818	2.03195	73.0235	116.096	114.654	60.4756	351.17	53.4385	4.22009	8.08928	0.445592	1.67414
Synbiotics group	125-day-old	1.09425	16.3727	300.971	21.5636	88.2942	10.8633	18.636	33.9241	14.5932	12.8663	2.94568	134.227	582.657	45.871	19.0136	47.6975	112.381	180.282	146.486	11.5528	56.3875	85.6299	131.08	2.17171	71.7677	128.065	101.648	57.7994	284.973	57.7698	4.06043	7.65013	0.364651	1.55583
Synbiotics group	125-day-old	1.16285	16.5203	284.565	16.1906	93.7103	12.3652	13.6391	34.8936	11.6092	17.1926	2.94568	134.227	617.461	46.2887	13.9642	73.2356	113.083	190.523	149.54	12.8405	56.3875	93.4173	160.259	2.2849	73.615	128.726	113.261	58.1168	284.5	44.228	4.06043	7.85274	0.367988	1.68829
Synbiotics group	125-day-old	1.51878	16.3727	331.826	25.6217	92.3057	9.39091	15.0971	39.1482	13.8881	12.8663	5.16704	129.321	625.639	45.3154	1.46937	56.7216	101.404	188.214	145.023	12.4043	50.0231	85.1951	227.071	2.5954	67.1505	154.798	140.87	69.5656	284.973	32.8747	4.06043	7.81883	0.367988	1.63942
Synbiotics group	125-day-old	1.62273	16.2252	253.173	22.8784	76.8757	10.3434	14.3174	34.8936	16.2387	11.1516	0.724329	135.515	588.9	44.5934	1.29362	50.9371	78.747	188.214	147.647	13.2452	61.8968	88.0808	163.066	2.34055	82.5181	115.945	95.8719	56.4205	219.251	32.8288	3.90076	7.85274	0.293723	1.63942

## Sheet: mRNA expression of myosin heavy
Group	Stages	MyHCⅠ	MyHCⅡa	MyHCⅡx	MyHCⅡb	Myf5	Myf6	MyOG	MSTN	LIPE	LPL	FASN	SREBP-1	ACC	SCD
Control group	65-day-old	1.05488	0.644871	1.66392	1.34996	0.735221	0.740335	1.23863	0.817666	1.66912	1.49097	1.29198	1.13879	0.955945	2.12064
Control group	65-day-old	1.70773	1.06222	1.62404	0.95788	1.29347	0.70772	0.645617	1.09019	1.10121	1.37673	0.499856	1.14671	0.78187	0.879344
Control group	65-day-old	1.47281	0.605871	1.05671	1.07767	0.911459	1.94026	0.721339	0.97575	0.731582	1.16171	1.19713	0.437544	0.549046	1.61832
Control group	65-day-old	0.753711	0.56923	2.06277	0.896836	0.889613	1.19024	0.666072	0.861297	0.719014	0.79899	0.668771	0.688964	0.795536	0.768171
Control group	65-day-old	2.4319	0.94088	0.678106	1.15903	0.536351	0.835812	1.61189	0.962316	0.78409	0.804548	0.709357	0.52033	0.867539	1.64091
Control group	65-day-old	1.92797	0.571206	1.59614	1.22088	0.503914	0.688367	0.661471	1.38471	0.608821	0.774453	0.747209	0.679479	0.747425	1.28623
Control group	65-day-old	0.96065	1.31684	0.949068	1.27714	0.463696	1.48067	1.26466	1.38471	0.978803	1.01133	0.97575	0.833642	0.895025	1.14433
Control group	65-day-old	1.47281	0.911986	1.12084	1.48753	1.32065	0.685986	0.770438	0.7293	0.734122	0.801764	0.508593	0.909093	0.528509	0.83191
Antibiotic group	65-day-old	2.26992	1.33664	0.564319	1.02308	0.793186	0.686965	0.744194	1.12084	0.852098	1.55428	0.84944	0.981119	0.50874	0.26878
Antibiotic group	65-day-old	2.483	1.57144	1.09778	0.775348	0.924183	0.290428	1.77	1.25665	1.00632	0.921645	1.39434	0.937896	0.539096	0.271428
Antibiotic group	65-day-old	2.26992	1.34918	1.31002	1.44685	1.57598	0.574847	1.33455	0.862397	0.884563	0.877366	0.844961	0.747783	1	0.393518
Antibiotic group	65-day-old	3.28771	1.33664	0.685193	0.713466	0.553345	0.631235	1.38391	0.680461	1.04543	0.730143	0.615394	0.589474	0.314253	0.221365
Antibiotic group	65-day-old	1.31684	1.59337	1.37514	0.636361	0.525313	0.856337	1.33455	0.552706	0.645769	0.664919	0.773559	0.60395	0.353553	0.271428
Antibiotic group	65-day-old	1.78643	1.28528	1.38471	0.997973	0.966774	1.28009	1.9302	1.28306	1.42809	0.990515	0.568244	0.577343	0.68302	0.15384
Antibiotic group	65-day-old	3.2537	1.15836	1.10925	1.39273	0.676541	0.838714	1.40323	0.765558	0.884563	0.921645	1.06776	0.796916	0.539096	0.271428
Antibiotic group	65-day-old	1.49183	1.06222	1.0752	0.997973	0.330163	0.3371	0.775796	0.377509	0.329669	0.712642	0.64599	0.747783	0.37501	0.319636
Probiotics group	65-day-old	4.12652	1.00841	1.83348	0.915681	2.4474	1.98991	1.22582	0.450495	1.65186	1.47077	1.59061	2.78466	1.19334	0.600574
Probiotics group	65-day-old	1.38231	2.25337	1.16844	1.59983	0.937084	1.49614	1.00608	0.897873	1.14005	1.54891	0.826212	0.738413	0.576343	1.35613
Probiotics group	65-day-old	4.19039	2.82271	1.82081	1.27272	2.47298	4.27596	1.34141	1.21384	0.922801	2.11587	0.932764	1.04422	0.726986	1.1483
Probiotics group	65-day-old	4.00578	1.00841	1.01367	1.49269	1.7854	0.67889	1.47811	0.888586	1.66335	2.11587	0.955011	0.445192	0.836557	0.600574
Probiotics group	65-day-old	4.60143	1.66104	0.864288	1.16709	0.570876	3.76135	0.978572	0.826212	0.897567	0.862293	0.67576	0.842355	0.798298	0.317428
Probiotics group	65-day-old	5.49105	0.853867	1.68131	1.65052	0.655765	1.33445	1.1477	1.02782	1.36992	1.84837	1.34684	0.61238	1.22264	0.384086
Probiotics group	65-day-old	2.57056	0.718014	0.564319	0.723426	1.34834	1.98991	1.25806	1.26978	0.535549	1.09145	0.846501	0.794159	0.836557	0.170696
Probiotics group	65-day-old	6.64414	1.36801	0.694758	1.26028	0.568901	0.392632	1.62873	0.891671	0.932445	0.712642	0.466382	1.0924	0.501736	0.226801
Synbiotics group	65-day-old	2.24932	1.03317	0.823353	0.730986	0.732677	1.1569	0.999134	0.532031	1.12825	0.895687	0.554625	0.61664	0.376312	0.637059
Synbiotics group	65-day-old	3.62275	1.71366	0.70202	0.508006	0.807341	0.997404	0.846012	0.333228	1.21662	0.753276	1.64671	0.434522	0.53686	0.388077
Synbiotics group	65-day-old	1.22017	1.02249	0.784208	1.0125	0.744663	2.21338	1.10746	0.793002	1.81389	1.0727	1.31913	1.0924	0.45376	0.459934
Synbiotics group	65-day-old	2.24932	2.37361	1.07892	1.24222	0.930611	1.06899	1.50916	1.42364	1.20923	1.00087	0.545096	0.735858	0.668964	0.200198
Synbiotics group	65-day-old	2.76462	2.12444	0.784208	0.682035	0.444807	1.1569	0.843085	0.932764	0.891367	0.895687	0.448937	1.13879	0.50874	0.158714
Synbiotics group	65-day-old	2.13922	1.63799	0.762909	0.658802	0.510949	0.917799	0.885	1.1131	1.27818	0.835812	0.721756	0.833642	0.879649	0.484477
Synbiotics group	65-day-old	1.5498	1.56058	0.73948	1.04096	1.11439	1.1569	1.56238	0.793002	0.978803	0.815779	1.29647	0.844386	0.439825	0.388077
Synbiotics group	65-day-old	2.19936	1.63799	0.598566	0.839358	0.671868	0.586926	1.10746	0.42325	1.21662	0.895687	0.933245	1.05885	0.430773	0.388077
Control group	95-day-old	0.785326	0.721055	1.5971	0.662044	0.473327	0.805118	0.882981	1.46362	0.523867	0.996226	0.391787	0.515079	0.602145	0.287485
Control group	95-day-old	1.63169	0.881591	0.637481	0.707107	0.889403	0.974188	1.28383	0.996226	0.633876	0.999685	0.602334	0.309537	1.20012	0.287485
Control group	95-day-old	0.463732	1.10817	0.776714	0.724471	0.826971	0.472135	0.771348	1.4335	0.698471	0.7608	0.127065	0.22817	0.348247	0.0884441
Control group	95-day-old	0.32116	0.477371	0.901534	0.803851	0.753098	0.663088	0.650876	0.975724	0.563416	0.648216	0.391787	0.235399	0.324926	0.19424
Control group	95-day-old	1.09913	0.968069	0.812508	1.01748	0.77427	0.977571	0.898415	0.982511	0.960776	0.773539	0.239589	1.10817	0.35928	0.106647
Control group	95-day-old	1.26257	0.866446	0.776714	0.776469	0.631086	0.651697	0.923673	1.08263	0.422573	0.580169	0.389214	0.791786	0.708668	0.299558
Control group	95-day-old	1.02909	0.686905	1.1732	1.00347	0.697811	0.488785	0.545426	1.04214	0.548009	0.501578	0.17539	0.24796	0.842753	0.393902
Control group	95-day-old	2.63237	0.508099	0.528676	0.813556	0.519757	0.534875	0.644144	1.404	0.551821	0.82619	0.817129	0.684528	0.658923	0.642117
Antibiotic group	95-day-old	1.79699	0.928005	0.737367	0.861546	0.568767	0.75381	1.03919	1.57412	0.830653	0.858295	0.73389	0.408436	0.845679	0.871099
Antibiotic group	95-day-old	1.86137	0.938339	1.19371	0.773257	0.530678	0.761381	0.624624	1.30093	0.698471	1.07889	0.622119	0.919029	1.30422	0.368682
Antibiotic group	95-day-old	1.79699	0.998741	1.58607	0.68302	0.616256	0.640501	1.26616	1.00664	0.388847	0.913217	0.866719	0.518279	0.809502	0.204604
Antibiotic group	95-day-old	2.3236	0.524197	1.12865	0.687771	0.39527	0.761381	0.335749	1.07177	1.21611	0.849417	1.02714	0.291826	0.647603	0.174453
Antibiotic group	95-day-old	3.24083	1.54562	0.855865	0.773257	0.553214	0.862904	0.479783	0.900967	0.830653	1.16034	0.489247	0.743901	0.836932	0.272799
Antibiotic group	95-day-old	0.441769	0.869454	1.91913	0.891929	0.850221	0.418202	0.469909	1.07177	1.06975	0.996226	0.174783	0.518279	0.822554	0.368682
Antibiotic group	95-day-old	0.500473	0.928005	1.12865	0.817902	0.782362	0.777693	0.465049	0.765538	0.472135	0.699572	0.622119	0.373242	0.809502	0.326671
Antibiotic group	95-day-old	2.4139	0.691682	0.479783	0.697372	0.633277	1.11518	0.316539	0.882425	1.13861	0.749783	0.440935	0.373242	0.40003	0.362464
Probiotics group	95-day-old	0.937158	1.03038	0.438441	1.18099	0.993718	0.756427	0.79855	1.04939	0.964112	0.985682	1.3788	0.661211	1.33162	0.693757
Probiotics group	95-day-old	2.79213		0.469909	1.15824	1.33414	1.07719	0.862931	1.06072	1.73781	1.15232	1.03071	0.212154	1.10052	0.473327
Probiotics group	95-day-old	2.88059	0.330605	0.930098	1.19748	0.963201	0.398395	0.986543	1.4236	0.488785	1.04939	2.59123	1.21267	1.87019	0.693757
Probiotics group	95-day-old	0.493583	0.764815	1.04279	1.20581	0.979516	0.371716	0.615766	1.02779	0.979516	0.919898	1.87078	0.53336	0.995285	0.956548
Probiotics group	95-day-old	1.34851	0.786316	0.680872	1.05336	1.19409	0.93413	1.35234	1.06072	0.939539	0.94576	1.02714	1.9496	0.915849	0.443163
Probiotics group	95-day-old	2.94112	0.85803	0.723087	1.15824	0.979516	1.84968	1.03919	0.929512	1.78667	0.985682	1.3788	0.737692	1.15067	1.0041
Probiotics group	95-day-old	1.18211	1.37858	0.89221	1.30134	0.609589	0.974188	0.655403	1.06072	0.273057	0.900967	0.938635	0.230555	0.866446	0.582734
Probiotics group	95-day-old	1.79646	0.857484	0.607289	1.01045	0.782362	1.11132	0.592733	0.873298	0.346823	0.94576	0.814302	0.364296	0.974802	0.702665
Synbiotics group	95-day-old	3.35512	0.515192	0.838251	0.925449	0.89954	1.28517	0.79855	0.619562	0.905805	0.952338	1.23425	0.313145	0.822551	1.9131
Synbiotics group	95-day-old	3.55942	0.632081	0.870584	0.803851	1.31577	1.73781	0.747964	0.354669	0.812313	1.15232	0.872748	0.271342	0.974802	0.210357
Synbiotics group	95-day-old	3.35512	0.83261	1.06471	1.02811	0.868086	1.28517	0.898415	0.619562	0.527511	0.981872	1.3413	0.401419	1.13539	0.774596
Synbiotics group	95-day-old	3.55942	0.909523	0.946356	0.925449	1.16951	0.819192	0.671498	0.910383	0.877988	0.75762	0.968374	0.290817	0.96472	0.599117
Synbiotics group	95-day-old	1.85493	0.404211	0.870584	0.895025	0.692991	1.55539	0.747964	0.476169	0.589381	1.08263	1.08571	0.191204	0.408436	0.351333
Synbiotics group	95-day-old	3.94866	0.751675	0.620049	0.879649	0.692991	1.01908	0.727215	0.517469	0.967459	0.852366	1.58957	0.313145	0.569663	1.44986
Synbiotics group	95-day-old	4.29115	1.56719	0.895307	1	0.657886	1.28517	0.644144	0.864265	0.618683	1.09395	1.39826	0.293856	0.890805	0.642117
Synbiotics group	95-day-old	4.55157	1.04839	0.858836	0.946058	0.89954	1.29439	0.747964	0.594416	1.19937	0.981872	1.3838	0.430231	0.814046	0.256301
Control group	125-day-old	0.914227	1.0665	2.62079	0.997836	0.825019	1.4222	0.814719	0.843864	0.972234	0.877366	0.873195	0.950577	0.840532	1.15803
Control group	125-day-old	1.05382	1.00434	2.17347	0.780178	0.785945	1.06668	1.02734	0.509622	1.04201	0.793471	0.997705	1.07561	1.03841	0.550714
Control group	125-day-old	1.14879	1.36722	1.44068	1.35837	1.2163	0.984952	1.33272	0.94442	1.23917	1.27567	1.12457	1.15419	0.952225	1.11294
Control group	125-day-old	2.12966	0.960096	0.458502	1.03751	0.802459	1.08871	0.834726	0.5462	1.05397	1.03802	0.870174	1.21999	0.521007	1.13239
Control group	125-day-old	0.768771	0.976878	2.38667	1.28065	1.2163	0.875467	1.03482	1.65577	1.13632	0.997404	1.20529	0.905556	0.626061	0.719155
Control group	125-day-old	0.755564	0.732677	0.337978	0.896189	0.918594	1.55092	1.04563	0.610262	0.873195	1.03802	0.913436	1.07561	1.04926	1.73433
Control group	125-day-old	1.14879	1.35778	1.44068	1.03751	0.9516	1.08871	1.02734	0.843864	1.18869	1.21525	0.997705	1.07317	0.910592	1.15803
Control group	125-day-old	1.2707	1.0665	0.666649	0.911854	0.896577	0.632056	1.10143	0.796916	0.926187	1.06899	0.999567	1.15019	1.34665	1.69863
Antibiotic group	125-day-old	2.22125	1.46831	0.885768	0.980694	1.48927	2.12598	1.05656	0.934651	1.29179	1.19437	1.15619	1.17436	1.50163	1.59262
Antibiotic group	125-day-old	1.62521	1.10669	1.38992	1.30303	1.45649	2.19412	1.19696	1.92853	1.46853	1.7854	1.44831	1.30303	1.60701	1.64077
Antibiotic group	125-day-old	2.72381	1.57053	0.580352	1.34236	1.48927	2.64474	1.1507	1.35426	1.40277	1.63504	1.44974	1.54533	1.50163	1.90445
Antibiotic group	125-day-old	2.11495	1.08016	0.864537	1.82371	1.53421	2.4762	1.52032	1.55025	1.54154	2.10125	1.79549	2.49991	1.75854	2.06247
Antibiotic group	125-day-old	2.22125	2.11587	1.00438	1.4259	1.66728	1.52957	1.1507	1.05885	1.61818	1.71267	1.39898	1.53355	1.25647	1.59262
Antibiotic group	125-day-old	2.42104	1.46831	1.30134	1.17844	1.29909	2.19412	0.82896	1.36531	1.09382	1.38151	1.44974	1.21577	1.38451	0.762799
Probiotics group	125-day-old	1.96649	1.19852	1.20911	1.06575	1.07363	2.07502	0.76016	0.54055	1.11706	1.61862	0.879268	1.1383	1.00652	1.29628
Probiotics group	125-day-old	1.36216	0.801764	0.885768	1.0013	0.994815	1.92282	0.533801	1.77461	1.73433	1.82292	0.786967	1.11874	0.54691	0.543132
Probiotics group	125-day-old	0.760819	1.06161	1.1607	0.551669	1.46155	2.07502	0.515618	1.13879	1.30078	1.24509	0.596409	1.52824	0.522816	0.69707
Probiotics group	125-day-old	0.864912	0.973498	1.20911	0.577093	0.663193	1.54021	0.508519	1.00181	0.846379	1.71862	0.797651	0.688665	0.652709	0.358334
Probiotics group	125-day-old	1.13337	1.13338	1.73508	0.85079	1.0479	1.92282	0.5741	1.05519	1.01352	1.62591	0.910275	1.06945	0.59848	1.07131
Probiotics group	125-day-old	1.82213	1.58694	1.45902	1.06207	1.0236	2.99618	0.309793	0.589474	1.11706	1.61862	0.797651	1.13043	0.749695	0.826092
Probiotics group	125-day-old	1.36216	1.13338	1.3566	1.19075	1.09619	1.69129	0.418812	1.00181	1.06023	1.79782	0.948931	1.0911	0.776133	0.482759
Probiotics group	125-day-old	1.62521	1.17793	0.657471	1.00827	0.827884	1.1592	0.358334	0.912249	0.747101	1.50134	0.664055	0.963846	0.368408	0.442692
Synbiotics group	125-day-old	1.79292	1.47764	1.28889	1.05622	1.25922	2.06069	0.625163	0.979573	1.31289	1.30812	1.00554	1.02127	1.62944	0.836714
Synbiotics group	125-day-old	1.76617	1.10286	0.442884	1.92102	1.8823	1.97674	0.747101	0.775125	1.88475	1.40566	1.90445	2.0026	1.17677	0.999567
Synbiotics group	125-day-old	0.712334	1.36722	1.69937	0.883851	1.43147	1.79354	0.442692	1.84357	1.36072	1.1378	1.02057	0.565216	1.18869	0.834726
Synbiotics group	125-day-old	1.91272	1.07643	1.25701	0.727932	1.25922	1.45713	0.701918	0.618781	1.31289	1.50655	0.447319	0.877746	1.10909	0.694658
Synbiotics group	125-day-old	1.44455	1.47764	0.574349	0.91502	0.866037	1.79354	0.608941	0.672451	0.999567	1.42528	0.84345	0.990944	1.10143	1.08251
Synbiotics group	125-day-old	3.12883	2.36403	2.47084	0.833281	0.857079	1.67961	0.625163	0.987943	1.00652	1.06529	0.811901	0.669834	0.855224	0.572114
